# Supplementary material for: The transcriptome of corona radiata cells from individual MІІ oocytes that after ICSI developed to embryos selected for transfer: PCOS women compared to healthy women
Source: J Ovarian Res. 2014 Nov 29;7:110. doi: 10.1186/s13048-014-0110-6 (PMC4302704; doi:10.1186/s13048-014-0110-6)
Supplement: Additional file 1: — Comparison of the corona radiata cell transcriptome between PCOS and controls (6 PCOS arrays vs. 6 control arrays). Full gene list showing Log fold change and adjusted p-values. [file 13048_2014_110_MOESM1_ESM.xlsx]

## Sheet: Ark1
Supplementary table 1. Comparison of the corona radiata cell transcriptome between PCOS and controls (6 PCOS arrays vs. 6 control arrays). Full gene list showing Log fold change and adjusted p-values.
GeneSymbol	LogFC	AdjustedPVal
FAM174B	0.0430116830565446	0.958413150426788
SV2B	-0.0144218941070227	0.937173143216607
RBPMS2	0.253716708372719	0.884065421022868
AVEN	-0.0817829385682636	0.939091620257014
UNKL	0.305680650675454	0.759760628084845
PRM1	-0.100452626619991	0.958946577417331
USP10	-0.0212088425413361	0.907837156352617
HSBP1	-0.0401969085928018	0.943984247285946
ESRP2	-0.0254030666426637	0.927975032009136
CDH16	0.281789160366377	0.900455483366144
NELL2	-0.38837311456941	0.731506125401291
ZNF598	-0.047473920877839	0.962694897518968
DECR2	0.330840314371644	0.863469888536729
NPRL3	0.276959457920118	0.786296502673073
ORC6	0.231131962650265	0.898470505996665
PPP4C	-0.0262739826168392	0.932953385868593
IL34	-0.0833420901331019	0.977983452927959
TCEB2	0.0944490901839057	0.848925615285583
ZCCHC14	0.00967519274003514	0.971863919161397
FAM192A	-0.00587051513516	0.941472085031115
MTHFSD	-0.181565552417082	0.949184441484492
VKORC1	-0.319658178619777	0.875331178249445
ROGDI	0.0153703563399761	0.9113353712229
HMOX2	0.0344007431525153	0.898647899435482
TMEM170A	-0.192771424827752	0.894110218817813
TBCD	-0.0208796301249912	0.947285723554362
HN1	-0.392017105902857	0.573819867656112
PNMT	0.452099111708035	0.841580446374886
ZBTB4	0.271418083950225	0.792960430435606
SERPINF1	0.274361946378486	0.848464478212
SMG6	0.374094981804597	0.755425831864664
MAPK7	0.0839221120742186	0.961446959896125
PMP22	-0.23279317962802	0.863341513038878
SKAP1	-0.0594067291729123	0.976946027011933
SLC25A39	-0.175865393646871	0.816750437109275
PNPLA2	0.249435911116569	0.977819968289654
STAT3	0.0760701957570429	0.948371869261478
ARL13B	0.217213126535938	0.744100739846418
MYO19	0.299179004850926	0.861659029477009
SUZ12	0.0938673031063288	0.999721276748976
GIT1	0.30700199775196	0.726856190786365
SPNS3	0.112803168438731	0.981330032061537
TMC6	-0.0246021996244847	0.981194923387107
KRTAP3-2	0.257553038647824	0.872175896696102
OR1E1	0.134708784201004	0.99299311736087
SPATA22	0.378968272414737	0.943685449327825
COPZ2	0.00641642324409819	0.930551622411687
CTDP1	0.268762508572316	0.831480259889852
GRP	0.0781107523236528	0.927569315884915
NARS	0.0874958051717307	0.991426071715985
CYB5A	-0.369652486932727	0.858664646860297
SFRP1	-0.247091455712508	0.815310237050723
C18orf21	-0.100878318332754	0.949464606567631
VSIG10L	-0.276132478368426	0.803624229641742
ZNF587	0.011894298624295	0.933330468070964
EML2	-0.0789730682618899	0.977983452927959
ZNF285	-0.102602319021058	0.960147869044206
KRI1	0.237556394869773	0.863341513038878
ATG4D	-0.221894161941113	0.848464478212
NKIRAS2	0.0753429555438441	0.935179275509017
ZNF426	0.0211502766493705	0.92266889775913
CYP2S1	-0.105014910038182	0.965626235386118
B3GNT8	0.0238161966374086	0.973163267161462
TMEM38A	0.092656004708803	0.887911304800033
C3	0.168681434441256	0.897748367703094
CCDC130	0.199847429240631	0.863341513038878
ZNF442	0.143224269771022	0.898470505996665
MAST1	0.102829553281394	0.914645617987518
KLK11	0.138477652320772	0.9113353712229
KCNC3	0.210442695222774	0.928290138216151
IZUMO2	0.247451289664721	0.865839206501276
RPS11	0.00239938878346102	0.97577392263447
BCAT2	0.393771455369119	0.608398359150872
CHMP6	0.20748476092183	0.82035581271444
ZNF565	-0.209039577087946	0.920226704911996
ZNF667	-0.125515822686435	0.922081248013774
PTPRH	0.019900326562853	0.949985984704459
ACTN4	-0.078311711073944	0.933090044387283
HDGFRP2	0.120361283551158	0.941944231968654
PLIN3	-0.029568938195828	0.98919763679311
PRSS50	-0.166621748705085	0.902152301948987
DOT1L	-0.126804547932279	0.815980804383718
MRPL54	0.0402713216003914	0.988230131800698
SLC5A5	-0.0125059506087561	0.982292544102255
SYDE1	-0.154810957651835	0.965626235386118
ZNF14	0.183151016778011	0.869660725490946
ACOX2	0.0537239623554662	0.966632227788463
LPAR2	0.165080975822489	0.899834125201076
FBXO17	0.0422349317692215	0.92032436621772
APC2	-0.150990044203315	0.961446959896125
SEZ6L2	-0.127244748347161	0.98341251268123
MDH1	0.102045903667939	0.957774030396027
ZFP36L2	0.061154423478472	0.996156745172838
CAPN13	-0.129177213145326	0.892224605564124
MARCO	0.0114039059525268	0.998182669583361
CXCR4	0.0587757659703083	0.978204641485175
COQ10B	0.203518099023369	0.994105108771807
HAS2	-0.387335139375182	0.966223725627126
SSFA2	-0.358389493214499	0.897134922441705
TUBA4A	0.186517035115198	0.983448418397157
WNT10A	-0.14824520078308	0.872172759919134
ARPC2	-0.136749362567091	0.731805656492964
MSH6	0.364633908727118	0.848925615285583
SNRPG	0.160153944086558	0.926206407887837
MARCH7	0.118081700385019	0.932393515888174
MRPL53	0.319595555131014	0.723947217067304
MRPL19	0.0969086663816974	0.952450765823329
LHCGR	-0.00852325844104485	0.986311745635338
BANK1	0.0435671393274557	0.932393515888174
NUP35	-0.0464926105190919	0.961446959896125
CHST10	0.445830316081121	0.629765966681464
NGEF	-0.088336297584803	0.996013425193179
SLC40A1	0.67653773028471	0.91521882933909
CCT7	0.0260684772275006	0.936906510968146
PLEKHA3	0.195593948560056	0.97600463052285
CCT4	-0.20606962538478	0.824301342084041
FBLN7	0.0761818119463271	0.927291955871572
MSH2	-0.307914130066744	0.751454139792622
SLC5A6	0.062775412592053	0.897378700613104
PDE6D	-0.220592399105093	0.773017633466555
AFTPH	-0.0812328723498483	0.963585093421853
SLC2A4RG	0.123299537602055	0.869660725490946
C20orf24	-0.0361933530065581	0.977858100002772
WISP2	0.409352572377635	0.960111609764047
MGC4294	0.112354760584989	0.958892493240915
SNPH	-0.122103232628837	0.965033468556095
SMOX	-0.463596587318587	0.780185432980867
NAA20	0.0874537556187631	0.977983452927959
CEP250	-0.065115276273394	0.999721276748976
NFS1	-0.438489547044841	0.721759376562702
TMPRSS15	-0.122770792512659	0.995997739138188
CCT8	0.0520725589088169	0.983773719601445
MRPS6	-0.188705773716082	0.712211847811135
MFAP2	0.33770665515463	0.746877187514168
CTSE	-0.148876070944016	0.99345537306154
B3GALT5	-0.118886331565196	0.91521882933909
PWP2	0.152319297982863	0.903271701945061
SUMO3	0.285314352918242	0.869859456616848
RSPH1	-0.00600202785893789	0.97725045323696
BCL2L13	0.170615910313361	0.850865148890424
TXNRD2	-0.185731792505141	0.99807089605081
RAB36	0.18421873201245	0.946618013550719
CTPS2	0.191559810302138	0.848464478212
YWHAH	-0.28263844471272	0.629765966681464
RBFOX2	-0.297823091195187	0.739934001750508
MFNG	-0.140886278722162	0.828674499646898
MAFF	-0.51417695686231	0.734880639581232
SMCR7L	-0.0731895904933969	0.933105606441291
ACO2	0.0684628282548996	0.977858100002772
PNRC2	-0.0717349257640691	0.885019342998862
CFHR3	-0.144353298936956	0.993675697676115
KTI12	-0.273580820908299	0.897748367703094
TMEM59	-0.18290195437033	0.744117803862753
S100A7	-0.0920709179565211	0.936050751481249
OCLM	-0.282480807686168	0.944028826457347
ADC	0.307283791898719	0.867171940410239
PSEN2	0.595782409616874	0.757163915433441
YTHDF2	-0.0392570647784556	0.961150985081279
RGS8	-0.193807213610714	0.934018907644976
OSCP1	0.167743124269855	0.757387903064631
MEAF6	-0.16307458402318	0.889485426800881
PLA2G5	-0.235999058949075	0.816370131609312
UBIAD1	-0.0693999125201037	0.887911304800033
CYP2J2	0.134606756926502	0.877416272874514
MDM4	-0.272897205352988	0.635182986806081
HMGCS2	-0.140030125749043	0.857842695694701
ANXA9	0.0607276317498142	0.984103823593185
HEATR1	-0.248835119215615	0.898078540613568
EBNA1BP2	-0.0542277462443757	0.875331178249445
YY1AP1	-0.218826286638711	0.753183755730305
NES	0.276678761615192	0.895010816631444
FAM189B	-0.136131162924408	0.982697691452074
AGMAT	-0.350422733015599	0.633415937565409
R3HDM2	-0.133756519691094	0.926206407887837
OVGP1	0.199860257561104	0.85526086796985
LRRC8C	0.276835093554832	0.711834024534375
FAM5C	-0.334879154010722	0.810856626558765
UBAP2L	0.220959506679274	0.887753506579459
DTL	0.423229291476495	0.599642800542177
TTC13	0.109032639264977	0.962425128435385
LRRC38	-0.494090026152405	0.795281552072578
UFC1	-0.0130052060203862	0.996156745172838
B4GALT3	0.0107823822648898	0.99552305828462
FGR	-0.25406372820268	0.736792978364637
DNAJC11	-0.0543374059831008	0.977983452927959
AKR7A3	0.161750570508238	0.840304695048224
TSEN15	0.0263804979697175	0.99552305828462
BPNT1	0.331366898929647	0.780309753044484
C1orf9	-0.096722558823215	0.887911304800033
S100A3	0.0637049310887532	0.970403240082708
SYT2	-0.195450264781613	0.850408707253213
RPS6KC1	0.0556235581065927	0.939541554548524
RBM8A	-0.0297311939635837	0.938097971738033
ZMYM4	0.142510176768775	0.946368929581155
TMEM69	-0.0851134240824987	0.998182669583361
ELF3	0.213444325880415	0.682101164830417
ITGB1	-0.0339162182678781	0.979487032120471
A1CF	0.315206828529552	0.731506125401291
DDIT4	-0.826354345059334	0.47186022008897
MGMT	0.0835604243342072	0.968260878132939
ECHS1	0.123420874499249	0.957310656582656
DNAJC9	-0.0438997775995684	0.981786070284717
DUX4	-0.00108347551386068	0.987569446844566
OSBPL1A	-0.0737471724512497	0.995716448403782
MYPN	-0.124732893840831	0.96992401295638
ALOX5	0.421463666145964	0.858401571419894
FAM53B	0.465195128771742	0.813971289706035
CPT1A	0.232614286331064	0.726856190786365
C22orf26	-0.00985861261288346	0.994064738132381
CORO1B	0.143677793005009	0.997717264268698
SCT	0.171512220154383	0.903271701945061
PSMC3	0.131519193277242	0.988083990064699
GYLTL1B	-0.161839308155695	0.930981735625122
NDUFS5	0.0585385120153763	0.978389687599837
C11orf2	0.405689467920595	0.5730359127833
CDCA5	0.306155499232374	0.732660109399243
RELA	-0.0800522035447599	0.926417170160997
PELI3	0.0953872307077166	0.937745694121339
SLC29A2	-0.0445801528782068	0.988905816075787
STT3A	-0.365615695597043	0.607897313911223
YAP1	-0.114309016724119	0.939804264125398
IL18	-0.352711005032426	0.847886239513748
ZBTB16	0.42664821557447	0.607897313911223
TREH	0.235128268516156	0.876226411249548
SPA17	-0.229888294907646	0.872175896696102
EIF4G2	-0.0754093195056083	0.848464478212
TMX2	-0.0238452312180302	0.982884689292349
ATP9B	-0.379970367134558	0.810856626558765
MS4A5	-0.313243924660288	0.743523346327487
BEST1	-0.159699486153269	0.875331178249445
ROM1	-0.307103639942191	0.773017633466555
HRASLS2	-0.170395254782357	0.986412199330903
ATL3	-0.0329226816704438	0.956077558153709
MRPL23	0.252608180558966	0.832136043614153
HPGDS	0.0957477721169173	0.848925615285583
ILK	0.0216182042294371	0.961454801770901
OR51G1	-0.0110048629843904	0.988225830991923
CAT	-0.396267421710498	0.68151533442834
SCUBE2	0.0992819579499535	0.987569446844566
TFDP3	0.0333521583424385	0.943984247285946
ME3	0.212037899541396	0.787390712453731
ZNF84	-0.194559126725873	0.862307705203722
DGKA	-0.140900427612859	0.933124487212599
EIF2B1	-0.0556374811910825	0.970813171923248
CCT2	-0.0870158006768413	0.914086949185964
MAP3K12	0.191435497137284	0.756803961537436
HTRA3	-0.187087059426636	0.954028152953401
PTPN11	-0.0798556198027479	0.874831197177556
CMKLR1	0.0204239345792843	0.977858100002772
TAS2R14	0.0370121070935694	0.917740224777071
WBP11	-0.0132575548685789	0.952108650470751
POC1B	-0.0646601221880205	0.865599685192392
VAMP1	-0.247440331568682	0.927291955871572
VWF	-0.66212334319058	0.47186022008897
CHPT1	0.00497152523207767	0.953035117768569
AATK	-0.0969691211163237	0.895648178170546
MVK	0.0771540593474125	0.952450765823329
GPR89B	-0.433840831554273	0.5730359127833
TMEM116	-0.0116721682808709	0.99552305828462
COQ5	0.0103568919797699	0.951110984094158
PDZRN4	-0.430421784297195	0.894852247985492
CCDC59	0.0371145054637569	0.952108650470751
GPRC5D	-0.153673499752998	0.91521882933909
FGF6	0.052658261427303	0.938949881702002
MDM1	0.0971902649755454	0.877921271621096
APPL2	-0.127121372480344	0.986184812324023
EPSTI1	-0.269577476431971	0.926206407887837
BIVM	0.168654997106703	0.933315135022307
FRY	0.311978187777806	0.938968055343566
TRPC4	-0.178181260526134	0.985772912663963
METRNL	-0.130483744861092	0.964986262987866
DIO3	0.260604268944952	0.930551622411687
ACTN1	-0.343780365767994	0.799337061936249
AK7	-0.10401283357209	0.894110218817813
NFKBIA	-0.118357108758973	0.982281397089511
PRKD1	-0.172263037106411	0.948319136771743
JAG2	0.00623571756657793	0.995150099508897
CMTM5	0.0715007962184373	0.914645617987518
DAD1	0.136792260910507	0.875656035490008
RNASE7	-0.140585223574769	0.976989488751617
AKAP5	0.117939219648049	0.935125050245185
KIAA0586	0.317404428154694	0.99552305828462
ERO1L	-0.160083397626469	0.935179275509017
L2HGDH	-0.0517750315023058	0.996156745172838
PSEN1	-0.268002445598108	0.892616361470318
FOS	0.285759902407007	0.954582370413975
GSTZ1	0.202754363122533	0.938968055343566
PRO1768	-0.0366378156933296	0.97947438845812
TRIP11	0.0247420700694532	0.97777789420943
SLC25A47	0.117871686563006	0.934581369985444
SERF2	0.111675475503119	0.854674590148385
GOLGA6A	0.310344501817784	0.814341731094162
SEMA7A	-0.00404461357267571	0.99291036992352
THAP10	0.209700796767083	0.943910006770331
NDN	0.0437557168502778	0.985772912663963
RCCD1	-0.0315879050253951	0.936906510968146
OAZ2	-0.307202206612708	0.848464478212
TMEM85	-0.342084481640955	0.801265046055706
LCMT2	0.219509986894879	0.952108650470751
C16orf61	0.0690714342922867	0.975350393462536
GALNS	0.164368411559	0.828943760244401
CRISPLD2	-0.405313840460321	0.977589865375603
DDX28	0.0990153518508095	0.99833581826267
CA7	-0.213293890798852	0.752410737323142
CMTM1	-0.0520373247018879	0.888721926570205
PLCG2	-0.072061961450256	0.926231415728642
EMP2	-0.133711450412852	0.909645073533483
CHMP1A	0.0434542443914445	0.977116751064045
RPS2	0.0905577743375919	0.829741728482027
TBL3	-0.38121832676029	0.887814914926613
RAB11FIP3	0.121823409284018	0.952450765823329
LUC7L	-0.00877884349097435	0.984963495536542
PSMD7	0.1036505347989	0.999393649244747
CORO1A	-0.138004167299448	0.916753525263298
SULT1A2	-0.238360207370761	0.927975032009136
SIAH1	-0.0331418739517098	0.91521882933909
PRSS27	-0.129013267003781	0.938968055343566
NOB1	-0.179976157861652	0.815310237050723
BBS2	-0.179684794219447	0.874791191430498
MT2A	-0.149706142099426	0.903271701945061
HSPBP1	0.267367006211991	0.875656035490008
COX4NB	-0.00884597146792565	0.931885783294855
PMFBP1	-0.135852443966956	0.914645617987518
FUS	-0.100605080208448	0.943984247285946
ORAI3	-0.10745584705688	0.887911304800033
PPL	-0.0894609768969001	0.995633576208388
CHST6	0.0632095201454987	0.985798235827108
ACSM1	0.101521242048539	0.944948439301654
2009-09-01	0.292963569312924	0.734880639581232
MRPS23	0.0161624691344517	0.986412199330903
TMEM11	-0.227417446283918	0.807942004922556
TCAP	0.704322333316577	0.617878471310677
RPA1	0.391937341802846	0.5730359127833
RNF112	0.00956431148334236	0.952108650470751
RCVRN	-0.530632548032885	0.848464478212
ACBD4	0.350072601756429	0.789856486838954
ATP1A1	-0.188995979351548	0.530710411546363
RAB5C	-0.068479430177014	0.939541554548524
CACNA1G	0.142261673742266	0.814882184683936
SLC13A2	0.187853991277249	0.898896778184549
SDF2	-0.0322357817905807	0.910033972596053
CORO6	-0.239797331755611	0.792960430435606
P4HB	0.132576178012876	0.903271701945061
TK1	0.319472446282948	0.731506125401291
PDE6B	-0.716837299056566	0.5730359127833
FLJ35934	-0.141832178630511	0.820782920982166
KRT31	-0.173910950562933	0.803322941823967
OR3A3	0.145138241970522	0.749502624165405
CEP76	0.163589094432813	0.971863919161397
NPC1	-0.471029396800931	0.619213632311886
RAB27B	0.00575639897578295	0.97445030307093
SNRPD1	0.00778992084081676	0.97881841591268
ETFB	-0.011353915553789	0.86646741979261
PPP2R1A	-0.0121238147559666	0.956274091014836
ZNF324	-0.394174640298729	0.902979625822096
ZNF586	0.0558954027000933	0.917257206072934
ZFP112	0.100017712137626	0.988225830991923
CD79A	0.0463471036550658	0.999650490062881
S1PR5	-0.12676518719917	0.848464478212
TMEM190	0.0237115110435226	0.940902832704054
ATP5SL	0.0224000103344633	0.968025658748177
C19orf44	0.0935828941868913	0.923907526673152
VTI1A	0.077352146518508	0.971388000318969
FIZ1	0.287746657822884	0.928290138216151
VRK3	0.254185243221799	0.785368895042754
FUT1	-0.323426997389467	0.731506125401291
SULT2B1	0.378818915272213	0.86646741979261
TMEM160	0.0828969106914705	0.935179275509017
ZNF146	0.0314104025572153	0.971863919161397
SLC7A10	0.000683061809842123	0.943984247285946
CREB3L3	-0.456699348947371	0.928290138216151
PUM1	0.0220993949022621	0.96684286740952
TJP3	0.253312677697578	0.932707938547801
TSSK6	-0.0174007320436553	0.997409694033961
COX6B1	0.101521828133	0.863469888536729
CYP4F12	-0.00821065188774117	0.994959190019043
PPAP2C	0.218353507919474	0.792443270405577
GJA4	0.0406503985538418	0.963034913944725
NDUFA7	0.323587366917423	0.882418825742207
ZNF571	-0.0551819435500498	0.993662854364595
THADA	-0.0542117666228616	0.971863919161397
AGAP1	0.0771674312970489	0.91521882933909
FZD5	0.26307792215966	0.900455483366144
MARS2	0.0484246428719439	0.985626228779598
EPHA4	-0.119370033826701	0.900455483366144
DDX1	0.198889659978494	0.751454139792622
B3GALT1	0.103417282117028	0.791155914903541
ANKLE2	-0.0673033694671368	0.994105108771807
FAM136A	0.181650827572643	0.97777789420943
WDSUB1	-0.134947788115398	0.985519828815287
MOGS	0.0614849746858503	0.952450765823329
FSHR	-0.103882797410701	0.91521882933909
DOLK	-0.161652824291365	0.91521882933909
RNF181	-0.147901176245394	0.914645617987518
ALLC	0.173036824144564	0.848464478212
FHL2	0.0270841843673111	0.97725045323696
ACTR3	-0.0733403039123353	0.863469888536729
OSBPL6	-0.446566316605209	0.796532954380014
YPEL5	0.165683719900644	0.986036753154617
MOBKL1B	-0.219865789982351	0.838412871205277
RPL23AP32	-0.619387160516707	0.855824838155583
MREG	0.0996398653827445	0.971985645280477
KCNK15	-0.0187160483414281	0.991426071715985
SDC4	-0.0869841778482634	0.997766637795414
TP53RK	-0.549022838917759	0.47186022008897
SALL4	0.174019051498846	0.965508843629817
PLBD2	-0.189653181246717	0.887642853938537
AVP	-0.0977253051680433	0.986412199330903
PRNP	0.204661468948665	0.993677963131761
BFSP1	0.132731387781869	0.982246140973052
INSM1	0.128187782573978	0.912637696535718
SUN5	0.0948208327882032	0.887814914926613
RALY	-0.0384210614826674	0.958932072137777
RBM39	-0.252315688203479	0.712211847811135
LAMA5	-0.0983474676636185	0.98341251268123
GRIK1	0.37117533752216	0.785397150873399
PCP4	-0.0469127872286617	0.966657847356951
C21orf33	-0.0898008088580706	0.99291036992352
PTTG1IP	0.0787890469704333	0.952252502901688
GSC2	0.189285060574752	0.809288531081374
THAP7	-0.183462763510484	0.965626235386118
GSTT2	0.607609122477381	0.773017633466555
HPS4	0.143049341822154	0.935179275509017
CHEK2	-0.131169736233919	0.877416272874514
THOC5	0.284274254406006	0.848464478212
PIK3IP1	0.141889370973491	0.895328512766032
TBC1D22A	-0.28974529044662	0.759992989016135
LRIG1	-0.185169087117328	0.939091620257014
RNF7	0.189375512398813	0.996156745172838
ZBTB11	0.121312813166131	0.978958135995074
NR1I2	0.141587884592731	0.998148562940827
LPHN3	-0.145530620730375	0.993675697676115
TADA3	0.244380570303116	0.985772912663963
WDR82	0.0474142121871211	0.957749521396804
ITIH4	0.307572580742743	0.756803961537436
SLC26A6	0.134884761759564	0.980082661739971
ILDR1	0.174659791879417	0.732297674123535
CXCR6	-0.303753803980403	0.887814914926613
PSMD6	-0.147369849765504	0.756392945987074
RBMS3	-0.297252334678089	0.946618013550719
NICN1	-0.086492013021136	0.961446959896125
ADAMTS7	-0.136332509312842	0.99552305828462
FOXL2	0.211905675342614	0.863469888536729
EIF2B5	-0.307546930919191	0.731805656492964
WDR53	-0.120870904089776	0.859011380827447
MGST2	-0.0119882789197057	0.976370063821733
MSMO1	-0.481761822285806	0.603280742198826
HERC5	-0.226541840477111	0.759992989016135
ACTA1	-0.147039102975949	0.956274091014836
ACSL1	-0.355280682886129	0.858401571419894
METTL14	-0.168130857000755	0.909765605637025
ZNF185	0.203694221374543	0.963034913944725
KIT	-0.28305090936039	0.869859456616848
NDNF	0.0134951608100504	0.943065784841433
AFAP1-AS1	-0.153565532211865	0.960893170361622
GSTCD	0.147708389274072	0.850865148890424
SLC9A7	-0.344609653286104	0.848464478212
CHIC2	-0.374685341645247	0.775956401189913
LAMTOR3	-0.198585684163255	0.736792978364637
PDLIM3	-0.0221994751969614	0.956455094255329
TMEM150C	-0.00429407807983218	0.952108650470751
PPWD1	0.00527043407045902	0.971938301057192
APBB3	0.0330147110773602	0.914645617987518
NAIP	0.453193140668212	0.863341513038878
MARCH6	0.101267267062557	0.994064738132381
CLPTM1L	0.15461170581544	0.98341251268123
FST	-0.685686375224215	0.731805656492964
TRIM36	-0.188778188574609	0.947618654802642
MAML1	-0.00500913220150512	0.952108650470751
CTNND2	-0.218906421918261	0.822008265136299
CDKL3	-0.478866723755566	0.755935463403525
SKIV2L2	-0.196028412039112	0.85380145278377
ZNF300	0.192625607926707	0.863469888536729
GPR174	-0.0808884058331767	0.992985026857933
DUSP1	-0.00374361608243134	0.984963495536542
MYOT	0.271722974260561	0.712211847811135
CSF1R	0.468849390951898	0.629765966681464
CENPH	0.120833376176554	0.943984247285946
COX7C	0.0635843627559538	0.99552305828462
IRX4	0.0887128669323527	0.933090044387283
CNOT8	-0.0225501512325179	0.938968055343566
TERT	-0.183695236199869	0.955118920209305
TRAF3IP2	-0.581521360968242	0.607897313911223
TSPYL4	0.184945956118304	0.963034913944725
GSTA4	0.119927383731609	0.97947438845812
FOXF2	-0.0372878853809642	0.986036753154617
BRP44L	0.310891919176914	0.899764041783542
PSMB9	0.029132967084422	0.931354991816501
YIPF3	0.00287164772690573	0.914645617987518
HIST1H3A	0.0301265250842988	0.99552305828462
HIST1H2BI	0.48443870303324	0.47186022008897
HIST1H2BB	0.147451384864759	0.850278647854345
OR2B2	0.0709701432861145	0.982697691452074
OR2H1	-0.0249474284953837	0.978804512478993
VARS2	0.19173612248776	0.854457221382311
HSPA1A	-0.344081037808655	0.934581369985444
BAG6	0.225194053857189	0.802359252552011
ZBTB12	0.0950831319718173	0.907869442221631
ZBTB22	0.219654489481393	0.848464478212
SPDEF	0.0514256916990723	0.935179275509017
COQ3	0.437394511493872	0.899624585570204
PHACTR2	0.145028028142898	0.934110409612696
TBC1D7	0.140871894275121	0.961446959896125
TMEM14C	0.19450330560031	0.947736560110165
RPP40	0.268916247202439	0.938668789339098
SCAF8	0.106637417295721	0.954974862095555
AKAP12	-0.033861149560618	0.893919377130067
BCLAF1	0.0664785162693409	0.942352184643136
PPIL6	0.204815222321427	0.979487032120471
ATG5	-0.143562848177791	0.93059455076867
SLC22A2	-0.0651152180689012	0.994105108771807
AGAP3	0.368631693857239	0.580883643249781
MOSPD3	0.0337581358951589	0.97737392162356
WBSCR17	-0.0341201024246311	0.98341251268123
CD36	0.0892755413002551	0.902642090498112
GTF2IRD1	0.1625032442425	0.874623955878734
STYXL1	-0.310730028819689	0.754933591498053
SHH	-0.0765245320405006	0.97132559308757
ABCB5	-0.12775978484431	0.987110730115246
TES	0.233015050144903	0.652244231323074
GNG11	-0.174866369424233	0.845841988858247
RUNDC3B	-0.0824447874158967	0.921215832999744
RAMP3	0.0118659713230196	0.997725646988463
MRPL32	-0.0731648177391016	0.930551622411687
DKFZP434F142	0.112467636346192	0.848464478212
PARP12	-0.173399334068633	0.848464478212
ING3	-0.015151243480469	0.952895642100313
ZNHIT1	0.141781832216164	0.98341251268123
ZSCAN21	-0.0697260934815294	0.956572319061419
CTHRC1	-0.26357626861796	0.870075829228687
PURG	0.051333399020976	0.740227824514244
OTUD6B	0.476089800358357	0.887911304800033
MAK16	-0.35381823732946	0.68151533442834
KCNK9	0.103953669170831	0.98341251268123
LYNX1	0.025790409388696	0.994105108771807
LOXL2	-0.359097182242584	0.68151533442834
LRRC6	0.0943115449820304	0.98769386737155
DLC1	0.0219035313795546	0.943984247285946
IDO1	-0.026149565967132	0.990199915647428
HGSNAT	0.0876740124064899	0.938968055343566
GSDMD	0.197275665534457	0.929010462929825
KIAA0196	0.0329778903917788	0.958946577417331
TRAM1	-0.0717361392706071	0.899834125201076
NKRF	-0.10295537666577	0.888817306247749
EIF2C2	-0.0353553720791275	0.993675697676115
DGAT1	-0.0316480425968857	0.98131097568621
FIBCD1	0.155411752916029	0.961446959896125
KDM4C	-0.142802712225868	0.753846511729901
MMGT1	-0.584782188497302	0.617098711714709
DNAJB5	0.12198187540956	0.97577392263447
GNG10	-0.0964815759013499	0.951207770786542
TMOD1	-0.360749643176032	0.754231230501318
DBH	-0.151551190154353	0.887814914926613
TRIM32	0.16593974556619	0.875920824311201
OBP2A	0.0366953847266078	0.985772912663963
RMI1	-0.0185166220971382	0.97947438845812
TAF1	-0.189338911964139	0.931471641892095
FBXW5	0.281107047280065	0.795281552072578
GTF3C5	-0.0166937348829048	0.956077558153709
TEX10	0.104995876640036	0.98341251268123
RPL35	0.0828477761196798	0.835628826121527
GGTA1P	-0.0315200918625393	0.977679278187388
NUDT2	0.128824779343541	0.998182669583361
AQP3	-0.201615086322568	0.780185432980867
MCART1	-0.0198321525867122	0.983448418397157
FAM102A	0.388474476352261	0.968260878132939
HDHD3	0.190499876602263	0.775956401189913
COL15A1	-0.285061494018637	0.773017633466555
MAGEE2	-0.115380395800256	0.968455863582223
ADK	0.00245864137741236	0.977589865375603
F8A1	-0.106766024573433	0.94648534338639
C4orf34	-0.240940452765694	0.863921643707787
CNOT10	-0.544694760552058	0.569214225870917
FOXE3	0.0525110408380005	0.98341251268123
PTP4A3	-0.318377755845293	0.863341513038878
ALG13	-0.0816737555119145	0.799086450139115
CRIP2	-0.299597648819516	0.820782920982166
CHP	-0.0828785781232071	0.883148261527179
LCMT1	-0.118868016324583	0.927291955871572
CST1	-0.278606657588966	0.903271701945061
HNRNPH2	-0.233006893966847	0.721759376562702
GPC5	0.110885626187031	0.872283936516736
MTCP1	0.07041835599604	0.822221591147148
ATF7IP	0.124054479913731	0.792268159333814
SVOP	0.228491070091519	0.994105108771807
EFNA1	0.181622402911252	0.862111577434204
C10orf11	0.00111439127658386	0.961446959896125
AR	0.0592314353450689	0.933090044387283
FTO	-0.0162883954247128	0.98341251268123
CRLF2	-0.148202399931781	0.824053776516755
ZMAT3	0.174492786600039	0.796532954380014
TCEAL8	-0.0982015728794732	0.752410737323142
SPARCL1	0.196045558894102	0.894110218817813
APLN	-0.204910658080148	0.933268840303739
C17orf70	-0.0432782265529692	0.996779495649657
KIF21A	0.198760591199203	0.784934024564464
FAAH2	-0.291008844244152	0.887911304800033
GTPBP6	-0.156706939735629	0.954389198091095
ATP6AP2	-0.0762736253309999	0.935531098474017
MAGEA11	-0.00155471475569247	0.971863919161397
CD19	0.651462656463505	0.915616492352241
MRPL45	0.2306115713272	0.721937492789915
CBFB	0.0999295171182339	0.982383465006539
TUBB4	0.145065910815459	0.919246989472445
PDGFA	-0.161794784218264	0.899624585570204
HPRT1	-0.111213089132452	0.941906187905189
ITGBL1	0.0474019615711541	0.99791420736425
USP19	-0.0252832329225967	0.938968055343566
ZBED2	0.0627343484173233	0.917523407438654
KATNA1	-0.130938458847702	0.91521882933909
NACC2	0.111941836806509	0.935136824945852
VCY	-0.110684172624899	0.99299311736087
TTTY13	-0.0757742172808751	0.877416272874514
EXOC1	-0.165224899050902	0.862307705203722
TM4SF20	0.0299354978530895	0.949789900990881
SEMA4C	-0.420541402246451	0.904278220702896
TRPM3	-0.0080821292717945	0.924752985607947
PHEX	-0.236528992905823	0.935179275509017
MBTPS2	-0.145819680758859	0.997717264268698
SSX3	0.0852596371708145	0.994105108771807
CCDC22	0.185552104636228	0.963306929574336
GPKOW	0.101069063291649	0.965626235386118
UBQLN2	-0.0958454526159613	0.884065421022868
TSPAN7	0.44839413360995	0.599157371343603
POU3F4	0.00998135070228834	0.930344921306232
RBBP7	0.058151807378918	0.967558558282541
PRDX4	-0.251159681984303	0.867171940410239
ASB11	-0.076087524016577	0.886452050048186
MCTS1	-0.08672819429278	0.971863919161397
CXCR3	-0.0367793538016805	0.961446959896125
P2RY4	0.268548313901847	0.744117803862753
CDX4	0.0378569799815782	0.935179275509017
XAGE3	0.0321619006942946	0.994105108771807
NXF5	0.00335638948727812	0.99345537306154
MORF4L2	-0.220825692845864	0.71503537822216
LONRF3	-0.101745418533893	0.911305476606416
RGN	-0.0895469448294826	0.875976786219036
MAGEE1	-0.379005681460463	0.909765605637025
TBL1Y	0.204006911870788	0.810856626558765
MTPAP	-0.0186288137300146	0.999721276748976
UBE2V1	-0.181593449923251	0.895564076201014
HDAC1	0.114211840551397	0.996156745172838
ARHGEF16	0.0640616031862322	0.98094877868013
ASAP3	0.0289874728417923	0.946490060702447
CFH	0.252912688128598	0.848925615285583
PMVK	-0.157430142067245	0.848464478212
MECR	0.163702090185168	0.885019342998862
MRPS15	-0.335137150291651	0.795281552072578
FHL3	-0.135071935089323	0.936424699527822
FMOD	-0.0717916607542453	0.938968055343566
HSPA6	-0.00695416677832839	0.983763992253407
BRP44	-0.109525863821183	0.874333108515647
RGS2	-0.380820404419895	0.796532954380014
TMEM9	0.120966350273711	0.986412199330903
ADAMTSL4	-0.147414606898906	0.946490060702447
TMEM125	0.264254278319266	0.897748367703094
IPO13	0.194900541446007	0.883834210863951
EIF2B3	0.278396256635943	0.877810313051586
CRABP2	-0.0476659018489789	0.968582519744413
ZZZ3	0.0105438036677965	0.988225830991923
C1orf144	-0.0406804916653205	0.888838823590801
TRIM11	-0.00465953625324111	0.949043599928171
HBXIP	-0.195582328479878	0.787517978103092
WDR77	-0.251091144069335	0.839884126790358
LRRC8B	-0.126086801606313	0.85380145278377
NGF	-0.15811271177773	0.863624808133525
CRNN	-0.036586287824627	0.998182669583361
VPS72	-0.10404651805013	0.968260878132939
HAX1	0.234841828597968	0.888817306247749
FCN3	0.174864359635706	0.86944455339147
TOR3A	0.330346253218767	0.946602009249111
AHDC1	0.265134036155933	0.731506125401291
EIF2D	0.0159359681635705	0.96696543551045
AKR7A2	0.0514390216711904	0.997970902968052
CMPK1	-0.0846799511275975	0.925104489552705
GSTM1	0.176859017535289	0.818419584191754
FUCA1	-0.00145533858118974	0.99455752499619
TNFSF18	-0.282329879265438	0.863469888536729
S100A5	0.228996016353817	0.799369197854479
UBE2T	0.53695273952537	0.744117803862753
VASH2	0.356432717143271	0.883148261527179
SHISA4	0.164638763199882	0.88111078850984
ANKRD26	0.0318818073780767	0.982697691452074
ARHGAP21	0.15543173941759	0.865848949589744
TRDMT1	0.318093811549854	0.726654407535887
HPS6	-0.0847157817054089	0.935179275509017
PCGF6	-0.0662886885304097	0.972598142018724
SLC16A9	0.14992311150854	0.998182669583361
FAM204A	0.0733032861058582	0.986412199330903
ECD	-0.313076179134377	0.755425831864664
LRIT1	0.0362805094953522	0.97737392162356
FANK1	-0.200236385820245	0.80562892829648
PLEKHA1	-0.0287853294860681	0.963981619142406
HNRNPH3	-0.154281882224776	0.925088946932682
C10orf12	-0.286687817734957	0.824637752723785
CCAR1	-0.325728988835762	0.617878471310677
ZNF485	-0.217539457929236	0.863341513038878
CEP55	0.344090674297261	0.883148261527179
MINPP1	0.231390128309078	0.858401571419894
PHYH	-0.139410179408355	0.877416272874514
EIF4EBP2	-0.0421731309021798	0.997717264268698
MRPL21	0.0516726717287295	0.984963495536542
ZNF684	0.330758591727197	0.912171714472697
TM7SF2	0.110552142295175	0.975350393462536
DPP3	0.066765226270709	0.935125050245185
KIAA1826	0.0740116414702836	0.980484474591829
C11orf93	0.0185856027445572	0.998182669583361
IFT46	0.0974370846631878	0.977983452927959
MDK	0.445239262994846	0.826862203131011
GRIK4	-0.0946285852422006	0.999058497762263
NRGN	-0.0521400433432619	0.976370063821733
WT1	0.090087388399188	0.887365252273763
INCENP	0.0701184525648921	0.988225830991923
PLA2G16	0.0979117029545833	0.99455752499619
USH1C	0.0896458455172926	0.929733582730578
SPRR2D	0.258581327174481	0.82035581271444
USP1	0.0012523850871915	0.980161276352758
LGALS9	0.0640793515078375	0.99833581826267
OMP	0.0296520139507503	0.971421624433795
USP35	0.0754049899687121	0.952108650470751
SLC6A5	0.137383854490112	0.848464478212
SRSF11	0.0956208016447349	0.862307705203722
SLC26A10	-0.166781021349723	0.854214043403043
RPS26	-0.290312384684742	0.73530585721335
PIWIL1	-0.015922343254462	0.967558558282541
LOC338799	0.204249349015335	0.974354020619924
C12orf10	0.125862247603557	0.927291955871572
UBE2N	0.012061477418932	0.996156745172838
C12orf44	-0.338965663409139	0.819598146074598
PLA2G4A	-0.0527424995856673	0.925104489552705
KRT2	-0.0444560734960362	0.98341251268123
PRB3	0.356388421650898	0.731506125401291
A2M	0.0348359095688711	0.99791420736425
LAG3	0.242462482727471	0.928962060865619
HMGB4	0.0176583225881934	0.960398237895572
ANUBL1	0.303523852768875	0.839884126790358
LETMD1	0.0432855800378737	0.991481981365972
BSDC1	0.0412492901086399	0.993831077527505
SNRPF	0.0891489974127548	0.952450765823329
HEBP1	-0.0562722794821795	0.952108650470751
PRDM4	-0.132631641345228	0.882852895563062
SUCLA2	-0.0769967664513995	0.903271701945061
RCBTB1	0.123679652871491	0.99455752499619
ERCC5	-0.000564556285402418	0.927146991129013
RXFP2	0.08421959779833	0.971863919161397
MIPEP	-0.199977803930431	0.991426071715985
ZBTB7B	0.386839079539805	0.86944455339147
F7	-0.0302797809629087	0.963034913944725
SERPINA6	-0.215861644930804	0.68151533442834
FAM181A	0.163216582139588	0.877416272874514
MIA2	-0.263933585017873	0.887947306267593
DCAF11	-0.0793305258451591	0.922423439675265
TPPP2	-0.584416769745184	0.617878471310677
MTHFD1	0.129429955193297	0.935179275509017
DHRS7	-0.29073118143463	0.788183339529124
ARID4A	-0.265698617969106	0.850554021931445
FKBP3	-0.0785248748770861	0.90534172624874
ENTPD5	0.168606832823071	0.967558558282541
JDP2	-0.0921905049911391	0.98341251268123
AHSA1	0.380151111700457	0.793777193614605
GZMB	-0.0260322276915179	0.889417761846083
HDC	-0.600894783722391	0.863341513038878
C15orf63	0.0903025637566195	0.965626235386118
CORO2B	0.0973962953957583	0.962164132191888
MTFMT	0.210941383687882	0.897532795627252
LYSMD4	-0.179042556750463	0.943174597212473
UTP11L	0.0460119850052099	0.999310231751697
UBL7	-0.112897150093309	0.997717264268698
LARP6	0.0897043442052983	0.988225830991923
CLN6	0.22860039741168	0.943984247285946
KIAA0101	0.612178517927028	0.729610035078835
CHRM5	-0.0906833278294741	0.977858100002772
TGM7	-0.0287345410621276	0.991692147124835
BAHD1	-0.0113575963645953	0.972598142018724
GCSH	0.43701089655403	0.828943760244401
KATNB1	0.461248490688148	0.5730359127833
ATP2C2	-0.0299587730439388	0.982697691452074
EXTL2	-0.0476385750709492	0.961446959896125
CAMK2N1	0.09221919036667	0.921215832999744
UQCRC2	-0.1301609731297	0.793777193614605
NUTF2	-0.157372849118614	0.921215832999744
LRRC36	0.151164785656165	0.965426116689761
CKLF	0.242334040491688	0.925562909655712
NDUFB10	0.226182444761989	0.933090044387283
RGS11	-0.222929886598694	0.993832875287267
ARL6IP1	0.300621083135203	0.91521882933909
PLK1	0.113963519897634	0.939091620257014
ZG16B	0.0182296138096394	0.963034913944725
GINS2	0.0289550043160247	0.935127855472608
FOXF1	-0.0586238505899246	0.997717264268698
BCL7C	-0.0383027524618731	0.982281397089511
FAHD1	0.145477855479887	0.91521882933909
DNAJA3	0.0680506615392433	0.982806578133732
SRP68	0.245323144686594	0.848464478212
RASD1	-0.228348679075181	0.904712309619918
C17orf62	-0.180430389613959	0.890947899198571
ATP2B4	0.20269290455473	0.889734995077266
MAP2K3	-0.272633533242378	0.883466447163203
LRRN2	-0.108092733799698	0.930548157345305
SUMO2	0.164996678600719	0.820297662620597
OVCA2	-0.0838703948501607	0.949464606567631
TOM1L1	-0.146161276274094	0.846652014190061
FAM18B1	0.29456158040403	0.863341513038878
SOST	0.0498725976048648	0.943984247285946
HSD17B7	-0.0499289532337883	0.935991891788889
C1QL3	0.0693958735012403	0.909765605637025
AARSD1	-0.199366176184082	0.8779246545525
ABCA8	0.0525811669641367	0.99291036992352
C1orf112	0.0909317882258058	0.998148562940827
SPATA20	-0.238477737476254	0.841750125163226
EIF4E	-0.22789070354482	0.912282963361878
ZNF207	-0.0022530072226683	0.994105108771807
FOXN1	0.080216021263781	0.960147869044206
ASGR1	-0.179923789465263	0.964986262987866
SLC16A13	-0.0568834159848723	0.99552305828462
DERL2	-0.118658172937661	0.985626228779598
BIRC5	0.498041267087559	0.756803961537436
TOP2A	0.322088050547314	0.884467079406609
PAFAH1B1	0.023143330568626	0.882682382087401
PRR15L	0.0822843070326398	0.84224976131138
NKG7	-0.0756054483870994	0.965400425878943
PPP1R13L	-0.209837241037713	0.99552305828462
VASP	0.142152850018889	0.985519828815287
RPS19	0.162536343059252	0.748264270592947
KEAP1	-0.309515476335418	0.856193272576402
ICAM5	0.2115672037904	0.915616492352241
GDAP2	-0.280290737446967	0.790916309357721
KLF2	-0.0159767842515421	0.993367823688043
TIMM44	-0.00711220988201866	0.980161276352758
RETN	-0.0565508515694155	0.935125050245185
ASF1B	-0.0586602084979235	0.967467377215322
DNASE2	0.185560266004981	0.928282037901629
ECSIT	-0.157759452584994	0.97577392263447
ATF5	0.00846387573730034	0.985519828815287
TEAD2	0.0521125650565528	0.897748367703094
RASIP1	-0.0730410058202295	0.982697691452074
EMP3	-0.109410683008104	0.929044037846696
CYTH2	0.193490134060038	0.96030871654619
C19orf2	-0.276701158326186	0.82680846242558
PPP6R1	0.311013921523211	0.884065421022868
RHPN2	0.0712448497178366	0.909765605637025
EFNA2	-0.224717436538983	0.928290138216151
CFD	-0.432419813146944	0.5730359127833
KCNN1	0.553958597612001	0.736792978364637
EPHX3	0.0957617230372545	0.99791420736425
FXYD7	0.0419047234975931	0.984963495536542
SUGP1	-0.0196503763567231	0.955192884139553
NDUFA13	-0.0559283388795091	0.978294022768931
UPK1A	-0.0859529799790746	0.97725045323696
GUCA2A	0.121361237208542	0.909991208220767
CD320	0.0438631134552008	0.937597389123088
BABAM1	0.0744241539896553	0.973076283045739
ABCG5	-0.036316643492551	0.972854418387984
SLC39A10	0.0845421653686946	0.98341251268123
NLRC4	-0.191478904799854	0.877416272874514
SLC6A9	0.155054685376443	0.963780391215718
TTC32	-0.0126179437413283	0.998182669583361
GCKR	-0.0830857177862976	0.985772912663963
NUDT5	-0.0200454790367814	0.980961818262861
ANKZF1	-0.0198656287262615	0.98341251268123
WNT6	-0.175788896966999	0.999876756335877
CNNM4	-0.0895302488306768	0.977858100002772
REG3A	-0.0865936851735247	0.985519828815287
IGFBP2	0.162354962499805	0.935179275509017
PRDX1	-0.338612348381091	0.5730359127833
CEBPZ	-0.018203483916956	0.998182669583361
SP110	0.241642552851842	0.932707938547801
BAZ2B	-0.328769266285983	0.73725394397807
RTKN	0.550887412418123	0.47186022008897
C2orf3	0.0973875936810309	0.836240191782746
KCNS3	0.566963195581358	0.870075829228687
COLEC11	0.332194742177339	0.848464478212
TGFBRAP1	-0.17071059038196	0.904821619542763
RNF149	-0.0292638119064428	0.997717264268698
TIGD1	-0.137417267875154	0.895010816631444
ORMDL1	0.312854080766102	0.781572887534409
LBH	0.0278422085055166	0.967558558282541
STARD7	-0.0544505034809148	0.935179275509017
DUSP22	-0.00226541875656675	0.899940472837233
MCFD2	0.0659463683862342	0.98628168472895
PPDPF	0.14014069456835	0.896089203992866
YWHAB	-0.0702540169003765	0.904410239667108
TP53TG5	-0.23648211938267	0.900455483366144
WFDC3	0.339152974112842	0.850972732636381
NCOA3	0.045356250331249	0.956274091014836
ZFP64	0.0062782844642065	0.896508330001944
TFAP2C	0.0885228334654462	0.932707938547801
C20orf46	0.173187352095556	0.848925615285583
SPEN	-0.209482065817793	0.966725035066715
TASP1	0.127043482294853	0.977983452927959
RRBP1	-0.117806764838344	0.982281397089511
CST11	0.11000874127436	0.96206247343533
ACSS1	0.253203784129326	0.97737392162356
RPS24	-0.169810919267318	0.88111078850984
TRIT1	-0.267907892273149	0.777540122007612
ASIP	0.0473635037760678	0.960147869044206
RPS21	-0.0247438058391003	0.961583787319411
TTC3	-0.0950920514127169	0.928290138216151
MCM3AP	0.0674843329953774	0.97577392263447
SLC25A1	0.261197674852735	0.882666597913635
SLC7A4	136216738823809	0.47186022008897
IGLL1	-0.0213050005768531	0.971143276377876
CHI3L2	0.254950765220134	0.777292120919495
UPB1	0.251646294400984	0.744100739846418
XBP1	-0.235720947276308	0.879827308147085
NIPSNAP1	-0.111486401014822	0.863469888536729
HMOX1	0.403228998488133	0.863469888536729
CSF2RB	-0.118194119803993	0.848464478212
LGALS2	0.130026652081612	0.936250045164929
ANKRD54	0.161179259215553	0.983448418397157
APOBEC3C	0.041969069946818	0.935125050245185
ATF4	-0.0360292662334682	0.961446959896125
XRCC6	-0.116467500342784	0.930551622411687
SERHL2	0.0854448707525535	0.98131097568621
FAM118A	-0.0867050767040123	0.990916172868386
PKDREJ	0.00103057981642429	0.96030871654619
CSRNP1	-0.0220503580207101	0.951551989112738
PTX3	-0.838788415743197	0.651299394502223
GBE1	-0.19202387512872	0.780309753044484
TOP2B	0.111054311133158	0.924202819967191
GPR87	0.0198642771763957	0.977983452927959
FLVCR1	-0.328073806035062	0.814892510022033
ASTE1	-0.0827399627013445	0.998182669583361
HACL1	-0.202262839630466	0.935125050245185
TMEM43	-0.146682634741987	0.916753525263298
CAMK1	0.303440090534005	0.741546499918265
RAD18	0.341858136520242	0.799369197854479
EIF4A2	0.173963789660238	0.909765605637025
TWF2	0.0753550993355638	0.988116593276977
NEK4	-0.0470417159228429	0.96747862507948
TSHB	0.042766158995895	0.995506532722985
TMEM89	0.228061858175387	0.866736438034237
CYB561D2	0.0909108553373175	0.897532795627252
TBCCD1	0.157660399626189	0.976370063821733
BBX	-0.378170405826074	0.795820241822384
SEMA5B	0.110588648964951	0.938968055343566
DNAJC19	0.434441631817228	0.731805656492964
RPL5	0.00485405962162313	0.976155290414809
DNAJB8	0.0354879793979714	0.966853116492993
NLGN4Y	0.500827901660457	0.923548975131024
ARPM1	0.166233635864923	0.919977765069235
THPO	-0.0803874721095461	0.934830355312847
C1orf74	0.0372803035168152	0.977909244979221
CD200	-0.448532481795821	0.751454139792622
WFS1	0.110307232466232	0.877416272874514
FAM193A	-0.163671073763695	0.877416272874514
KLHL5	-0.0756610154464024	0.931447496079205
SPON2	-0.363671669425461	0.926206407887837
GPM6A	0.0560111981682301	0.888874794443986
GUCY1B3	-0.137147278258934	0.998182669583361
HERC3	0.159000920498566	0.988225830991923
PPBP	-0.108614663309061	0.848925615285583
SAP30	0.0571888775586062	0.999650490062881
MUC7	-0.416722310600455	0.773578182694146
PRSS12	-0.0195012319105325	0.97375754856624
HS3ST1	0.23201304532183	0.820782920982166
SORCS2	0.28622925326539	0.993832875287267
AIMP1	-0.117706934837956	0.848464478212
OCIAD2	0.0378366878360694	0.956274091014836
CRTC2	-0.0187868903424331	0.988531132414983
SORBS2	-0.145621281760433	0.736435018992188
ENOPH1	-0.119960468427902	0.896459832955261
C5orf44	0.0345192069399856	0.931885783294855
PCDHB15	-0.264270620794542	0.894852247985492
C5orf28	-0.269066672878609	0.86082389823144
DFFA	-0.0580199553030205	0.927975032009136
PARP8	-0.0070368104313063	0.981420323447812
SEPP1	-0.115339939708485	0.935125050245185
SNCB	-0.111735811530938	0.965626235386118
THG1L	-0.0592143258935618	0.978204641485175
FAM46B	0.196826217480059	0.818419584191754
MSH3	-0.254186258591255	0.68151533442834
C5orf30	0.00680169751083604	0.978958135995074
PPP2CA	0.0132954666778797	0.99833581826267
GPX8	-0.351443517584424	0.78498266304157
C1QTNF3	0.161726268131482	0.712211847811135
GCNT4	0.10442386357816	0.952108650470751
DDX41	0.0608724747986784	0.993832875287267
NMUR2	-0.164328281870304	0.909765605637025
UGT3A1	0.0936650508873019	0.984803398960869
XRCC4	-0.223048079963309	0.81957774287465
CCNB1	0.298138704520382	0.904410239667108
LOX	-0.0273837608004905	0.968260878132939
NDUFS6	0.0284257775334975	0.96206247343533
MRPL22	0.060688394533944	0.974798715004771
HDAC2	0.110697717940827	0.997717264268698
ZFAND3	0.0359609238791281	0.933586535907044
MRPS18A	-0.366248812780524	0.854457221382311
MCOLN3	0.065837905487526	0.950437181020156
GUCA1A	0.283008701072985	0.82680846242558
BTN2A2	0.363231583455338	0.664886018629074
HIST1H1C	0.432666559039649	0.679825060641545
ZNF193	-0.0253117648934928	0.886854644015452
DPCR1	-0.077302340014473	0.96030871654619
C6orf48	0.359294643425839	0.748886944656201
C6orf47	-0.270769730924282	0.905879249903099
RDBP	0.191671694556142	0.895782614621438
PFDN6	-0.314139665515194	0.732297674123535
DAXX	-0.321677835944119	0.732297674123535
PNISR	0.0556685336032778	0.914645617987518
LTV1	0.225475914957642	0.961446959896125
GFOD1	-0.308127382638347	0.900455483366144
PAK1IP1	-0.181409020069844	0.950458610050148
PPP1R8	0.123093240305522	0.873209713888608
VNN2	-0.00462949382558797	0.961446959896125
RTN4IP1	-0.0584127074413816	0.982697691452074
HDDC2	-0.227967086664772	0.842940656625565
TMEM209	0.0901734618254828	0.996013425193179
CALU	-0.4752198812622	0.569214225870917
SMARCD3	0.0307976507569787	0.999058497762263
GRB10	0.0564522314265813	0.995587893472116
TAF6	0.173322659894257	0.819630863825404
TFR2	0.0239326612728243	0.967558558282541
AUTS2	0.367789458869231	0.897532795627252
BRI3	0.139615070853262	0.856512679763816
INHBA	-0.444117545025465	0.731805656492964
ELMO1	-0.174972914650032	0.897748367703094
AVL9	0.155631138334884	0.892212839291048
GNAI1	0.119578100782819	0.971863919161397
CAV2	0.121789736011699	0.948511020052115
KIAA1908	0.0989099874222328	0.973163267161462
OR6W1P	0.0514181432576786	0.934483508278221
OR2A9P	-0.773372132460889	0.533730760825809
ACTR3B	0.0868784973322468	0.808935736923538
SLC26A3	-0.0951340055498715	0.955192884139553
PDAP1	0.287340784978534	0.862959106309582
APH1A	0.06140167152262	0.833336294561453
TEX15	-0.0869390269312076	0.98890300652366
RPL30	0.0737621171695491	0.963224457804338
PRMT6	0.108130551166399	0.999310231751697
KCNQ3	0.0328641576245561	0.992871442524859
TRIM55	-0.125737324813674	0.947736560110165
GSTM3	0.138156406569193	0.983773719601445
NUDT18	0.588918185829938	0.826862203131011
PPP2R2A	-0.20642629241909	0.946569170213547
RPS6	0.0244462969051131	0.941535264915064
GLDC	-0.24237991341947	0.968260878132939
NPR2	-0.244130163570746	0.927077911131926
ROR1	-0.517208918856211	0.673877691529863
TDRD7	-0.023045214624446	0.961446959896125
ZCCHC6	0.0693919022750329	0.984963495536542
C9orf103	0.416088432847786	0.944948439301654
DAB2IP	0.249047939549848	0.940100517573565
CCL19	0.218816679756051	0.909765605637025
UBAP1	-0.418040741745509	0.582195035090127
EXOSC3	-0.210502052151087	0.731506125401291
LRSAM1	0.192942494785077	0.863341513038878
DTYMK	0.299455614959517	0.82680846242558
P2RX2	0.319120168474875	0.894890903195254
MED10	-0.160200865389571	0.928282037901629
DEAF1	0.154212581315616	0.794133792015477
ESPN	0.0562960244337924	0.984188004108886
PXMP2	-0.148297252044491	0.970685533597247
ISY1	-0.0845122478769156	0.99400813324332
TRIM34	0.302056174184867	0.824149265655152
DHX8	0.324039379071168	0.739934001750508
CAMK1D	-0.19123865142234	0.938516961226273
BCMO1	-0.163339537204088	0.91548429349941
NSD1	0.247321027046564	0.833842459402356
HTR3C	-0.0423918289362328	0.91149217087604
BUB1	0.525130491399785	0.810770519030836
NEK1	0.0635105694864045	0.743439647179591
ZNF718	-0.293812719418482	0.902642090498112
CLCN3	-0.106010943678319	0.947618654802642
PTPN9	0.268173567652136	0.927291955871572
DLG2	-0.0953983356669905	0.890482201283902
FER	0.21931514358903	0.792960430435606
S100A14	0.505797020546771	0.903271701945061
QSOX1	-0.0393091981638634	0.99299311736087
RASGRP1	-0.000816897742344835	0.996156745172838
COQ2	0.0968861299956743	0.967558558282541
CHKA	0.0054001416419478	0.997725646988463
MED24	0.187498244167879	0.863341513038878
SCMH1	0.422959528812947	0.819354599299518
LRP1	0.3318291491563	0.755935463403525
ZCCHC7	-0.0474556904903576	0.99299311736087
KISS1	0.195314355048326	0.927146991129013
NPTX1	-0.28465606092249	0.997717264268698
RGS14	0.102406112617112	0.953602825559057
CMYA5	-0.261189409168716	0.98769386737155
KCNH4	-0.0470885388009616	0.917121167974939
NUP133	0.280169228538933	0.756803961537436
ZNF222	0.170446285741279	0.94357032199455
SLC26A11	0.189082984896505	0.882131205343684
IRF2	-0.168896247786973	0.943984247285946
OR10G8	-0.209034111717791	0.946618013550719
CNN1	-0.0153355799809187	0.999650490062881
TP53BP2	-0.00728883467697194	0.97737392162356
KPNA2	0.0468669284736318	0.947046184041205
OR52A1	-0.242313099770127	0.958587186337227
TRAPPC1	-0.0286521862228195	0.964986262987866
DOHH	0.0284811324515992	0.952450765823329
C1R	-0.259267081672958	0.926206407887837
CDR1	0.469342040434476	0.914645617987518
RPS4X	-0.155742559914241	0.935179275509017
PKD2L1	0.120032923490347	0.933090044387283
RPS6KA6	-0.185815274338843	0.99791420736425
GABRA3	0.196834458153345	0.991481981365972
ACOT9	-0.238330946764623	0.798387470530392
ZFX	0.104298017083925	0.923462639466499
SLC25A43	-0.342216413699498	0.829963163876474
INGX	-0.363196716074863	0.742144859366438
NAP1L2	0.226596865137725	0.91521882933909
NAP1L3	0.323158107386869	0.905108513921479
CASP7	-0.0333827872646246	0.953909673503478
HCFC1	-0.131952616868897	0.887911304800033
SRPK3	0.162736340810167	0.868646023791731
ZCCHC12	-0.0834766013856312	0.894110218817813
RBM10	0.159819518446522	0.887814914926613
PGK1	-0.32012050072276	0.608398359150872
CXorf26	0.459763164659718	0.731506125401291
MAST2	0.0543093809972373	0.937173143216607
OR10J5	-0.277062492086711	0.896620113801224
RLF	-0.662010438220639	0.796532954380014
SCP2	-0.0104940173777757	0.948671654719796
KCNK1	-0.490539418474801	0.71563322423493
SPRR2C	-0.610507792583887	0.828674499646898
CTH	-0.606768389093508	0.850278647854345
MFN2	-0.155037645947436	0.734976624566633
KCNN3	0.208937501019362	0.863341513038878
SRSF4	-0.363022183346288	0.5730359127833
TNKS2	-0.215387160614338	0.977858100002772
CLSPN	0.710752962823639	0.618208829228813
EIF4G3	0.0126255622540885	0.982931978036514
RNF186	0.0084715239423927	0.929695314893429
HLX	0.202022542526283	0.745917744933028
SNRPE	0.0332802548179121	0.961446959896125
ADCY10	-0.154423739138772	0.9113353712229
BARHL2	-0.0333244882031227	0.97577392263447
FBXL15	0.217600410685293	0.734880639581232
SH3BGRL3	0.117017184113337	0.957310656582656
SETDB1	0.0602297327405417	0.972051643674113
AS3MT	-0.60011508156874	0.82680846242558
CROCCP2	-0.467038701026628	0.930344921306232
RSG1	0.125397848745853	0.933315135022307
KCNA10	-0.00570522249016125	0.998182669583361
ADORA3	0.0265738741561883	0.985519828815287
S100A11	-0.185692189796036	0.844174302501179
TMOD4	0.13084328610994	0.945842215257036
PGD	0.316400184152835	0.824503790964796
PGBD5	0.203864354400916	0.829067684756595
PRAMEF8	0.0496347571895646	0.894664138585976
USP21	0.226168373052942	0.774747679839534
ANGPTL1	-0.457191848372921	0.896091405237688
ATPIF1	0.00721601751684453	0.988225830991923
NOL9	0.314388256990611	0.731506125401291
IL10	-0.0142702062515649	0.98341251268123
CAPZB	0.103841233127513	0.966657847356951
INTS3	-0.324883457645725	0.877416272874514
PSAP	0.194513562899207	0.799404035989505
ARPC5	0.0506527900736806	0.9113353712229
TNFSF4	0.5388009986041	0.788372996399318
TNFRSF25	105245684166747	0.512159980443077
KIF21B	-0.120878818700227	0.91521882933909
TNFRSF14	-0.754541392590604	0.5730359127833
IGSF3	0.247949878718304	0.91521882933909
RAB7L1	0.0465608093746877	0.938968055343566
TIMM17A	-0.236936577589359	0.701445692913076
TCF7L2	-0.210076730831116	0.954695803624591
SEMA4G	0.325859146164306	0.939541554548524
PPRC1	-0.488794858619423	0.617878471310677
CUEDC2	0.244927562640353	0.882666597913635
USMG5	0.0185313739331114	0.965508843629817
DNAJC1	-0.160955108012461	0.928290138216151
RAB11FIP2	-0.356732934473179	0.820782920982166
TUBGCP2	0.230668300161657	0.848464478212
SAR1A	-0.0298185841285221	0.935034478732333
PRPF18	0.261352509071447	0.999650490062881
SMNDC1	-0.00397136796257769	0.998182669583361
FAM35A	-0.0853588997170655	0.979165269313784
H2AFY2	0.595427669004781	0.73635123195662
MRGPRD	0.0109153517551128	0.932707938547801
POLD4	0.196913587338896	0.743523346327487
MYBPC3	-0.139153132390358	0.97445030307093
CRY2	0.0606017991408692	0.943984247285946
KDM4D	-0.363766893733107	0.780309753044484
MTNR1B	0.240887488766207	0.731805656492964
DPF2	0.350254815857024	0.582195035090127
SIPA1	-0.0585244203136002	0.968260878132939
CCS	-0.102775170424145	0.93391190956185
BBOX1	-0.131514657612504	0.982383465006539
HYLS1	0.43275625763621	0.599157371343603
DCUN1D5	0.127183582640225	0.995484350830624
KBTBD3	0.140168400955159	0.991822002505833
LAYN	-0.182696864078405	0.796020205501893
PTS	-0.0121856827252564	0.9437376891289
NNMT	-0.525812346331113	0.753183755730305
TRAPPC4	0.0982341707444885	0.944948439301654
ZNF202	0.0308544228938938	0.993831077527505
OR8D1	-0.215835055570099	0.905879249903099
PRRG4	-0.428400147994583	0.854457221382311
CTR9	-0.0305080059889455	0.959032383598439
OR5F1	0.252936245997182	0.877810313051586
P2RX3	-0.198391939145955	0.891847229133503
EML3	-0.0151283978684909	0.943984247285946
TNNT3	0.167147620074797	0.934833181196232
FRAT2	0.0545582609071236	0.963224457804338
ZNF214	0.348956145640914	0.809923008487459
BDNF	-0.264212940873998	0.932134180265338
PAMR1	0.226261167246919	0.85148275185869
STK33	0.310758400818417	0.923462639466499
ADM	-0.200813791884245	0.872175896696102
PRCP	-0.241569984163407	0.895938464248031
B3GNT6	-0.0407727173508148	0.994105108771807
CLNS1A	-0.0565649827568357	0.920479767169556
ASCC1	-0.518639220324882	0.731506125401291
CCDC81	-0.199155583633458	0.896620113801224
RPL41	0.0931468611299096	0.91521882933909
SMARCC2	-0.0494851100796563	0.957381863745972
ITGA7	0.14804075365563	0.874623955878734
ABCB9	-0.149712170923266	0.859975891557217
TUBA1B	0.0572270222307409	0.98341251268123
HELLS	0.00703295979793239	0.954353804857915
RAB21	-0.120778932232053	0.977858100002772
RAB3IP	0.326324527961852	0.809585138513228
NCKAP1L	-0.0679899843123968	0.887911304800033
SOCS2	0.299689329380961	0.863341513038878
FICD	0.132448057593901	0.85526086796985
SLCO1B1	-0.128584275683854	0.936587359212875
EFCAB4B	0.0210658401950106	0.958413150426788
MYBPC1	0.0452956196981429	0.999191215786485
FKBP4	-0.250131348640945	0.819050207643759
C12orf34	-0.069195684541703	0.99455752499619
RNF34	-0.100382722247597	0.984853004913665
TRIAP1	-0.221117343322749	0.870075829228687
FBXO18	0.156435315606968	0.863341513038878
IL26	-0.320682196238097	0.96748875267668
C12orf45	0.0638204223427437	0.999650490062881
MED4	0.224405832232543	0.710132241729989
EBPL	0.0126492377932133	0.964986262987866
ENOX1	-0.0661275452767214	0.996831463087761
C10orf27	-0.0449111885433044	0.979321297029878
KDELC1	0.552032560191316	0.5730359127833
CARS2	-0.177500120613036	0.749504039139183
USPL1	0.309888918315046	0.877416272874514
PSTK	0.156114455039547	0.92537949049633
SACS	-0.013208320529996	0.986479690505738
SPRY2	-0.571628056524165	0.682101164830417
DYNC1H1	0.319700665341607	0.554988851213868
ARG2	-0.183950804624612	0.907658994518103
ERH	0.0395185700830147	0.967079211101699
GTPBP4	0.267311213284142	0.97737392162356
SERPINA10	0.0179745078419282	0.974083081314829
EAPP	0.408141364158613	0.701445692913076
PCK2	-0.0834622517668517	0.948703437386652
PABPN1	0.0627213960521136	0.958908259459476
GRK5	-0.360433644902107	0.848464478212
SLC39A2	-0.106580237278249	0.958932072137777
OR11H12	0.0420339381407855	0.986594759013755
LGALS3	-0.0979986300920395	0.906334139604721
PSMC6	-0.227197127172049	0.898647899435482
METTL21D	-0.123583758213782	0.97737392162356
ZFYVE1	0.445948464474977	0.617878471310677
FANCF	-0.033452497883415	0.98341251268123
ALDH6A1	0.023134769146667	0.977983452927959
BATF	0.155248621771467	0.986412199330903
SLIRP	-0.178632759207451	0.888721926570205
GZMH	0.0513421274686747	0.98341251268123
NYNRIN	-0.177324461558195	0.963224457804338
EFCAB11	0.499689012351795	0.858664646860297
USP8	-0.238194225500701	0.972854418387984
GATM	0.589404408653515	0.597044593855738
WDR76	0.012290439051835	0.998182669583361
SPESP1	-0.0819748581681008	0.956274091014836
HEXA	-0.109115466871806	0.972992770459052
C11orf24	-0.00322046589693059	0.996156745172838
PDCD7	0.116860701255107	0.785833891775983
TARSL2	0.308845436239905	0.731506125401291
OCA2	0.0445505238463699	0.941535264915064
GCOM1	0.336736973109047	0.736402214151243
NEIL1	-0.0275048465992604	0.971863919161397
CYP11A1	-0.0137263544004593	0.978354802468268
LRRC49	0.466283293746515	0.815310237050723
CALML4	-0.0883349174072512	0.926206407887837
ERCC6	0.277230543991873	0.729610035078835
IDH2	0.223722036092374	0.92266889775913
FAH	0.04917172684093	0.937612493627763
TRPM1	0.0327624570961431	0.963034913944725
PLEKHO2	0.0304680698230069	0.966632227788463
TGM5	0.235159733601247	0.815310237050723
PPP1R14D	0.198864441648205	0.893809860743405
PKD1L2	-0.0216100506857817	0.99507371527787
CLCN7	-0.0551402487756167	0.986412199330903
SETD6	0.0921393147076444	0.965626235386118
CCDC135	0.10685172397384	0.941944231968654
ZDHHC7	-0.166734828252338	0.98769386737155
DPEP3	0.0481345900925332	0.988531132414983
TSNAXIP1	-0.0693478859543433	0.998182669583361
SLC9A5	-0.221189195617564	0.796532954380014
SDR42E1	-0.153681660088577	0.97700800278055
ATF7IP2	-0.480974781567058	0.755425831864664
C16orf7	0.169434838598455	0.895938464248031
SEPX1	0.0710176480191818	0.98341251268123
MRPL28	0.233463306689847	0.991808025791072
IL4R	-0.49440002275318	0.86082389823144
PALB2	0.242577712727098	0.97725045323696
TIGD7	0.138169138145255	0.944948439301654
MT3	0.0399946129175799	0.947736560110165
ZNF689	0.036728067548256	0.980961818262861
VASN	0.0350447143240267	0.990109862285519
TERF2IP	0.196689093118996	0.80562892829648
SREBF1	-0.078176169001674	0.977589865375603
RAB40B	0.0457826812161413	0.982697691452074
ORMDL3	0.374727205506952	0.740610628664332
HIC1	0.228691198152086	0.978294022768931
PRDX5	-0.0172055978407624	0.958946577417331
TRIM16L	0.0607831458149111	0.927648247013355
TRMT112	-0.0990274902727855	0.935125050245185
DUSP3	-0.184604411707651	0.888817306247749
UTP18	-0.061556724199237	0.961446959896125
EPN3	0.0162006299529036	0.939091620257014
PHB	-0.0123249956269771	0.982847498344451
SNF8	-0.0912143177854219	0.958587186337227
IFT20	-0.124451064238945	0.989129098897846
ASGR2	0.101655337504501	0.983448418397157
ENO3	0.174059908833124	0.858597419520623
WNT3	0.146078562867492	0.887607074956786
TBKBP1	-0.0793597948350762	0.986412199330903
AURKB	0.484732563426357	0.863469888536729
PYCR1	0.136365672120078	0.903071314766852
KRTAP1-3	0.0271747903711054	0.906637201230957
TXNL4A	0.0151410083445001	0.988592400921352
RBM4	0.0672815485717528	0.890359426777628
KCTD1	-0.0103977705731075	0.970073792559923
NDUFV2	-0.0184710870724718	0.997970902968052
ROCK1	-0.090813804773524	0.864844397492326
LIM2	0.0610041709672835	0.948319136771743
ZNF701	0.0638107815978817	0.977983452927959
ZNF8	-0.0181562800844608	0.934715687551034
ZNF211	0.0702411028480059	0.890947899198571
ERCC2	0.00727069210301855	0.980395611565798
CEACAM3	-0.0466514339924249	0.949464606567631
CDC37	0.253264224883086	0.795281552072578
OR7D4	-0.112232750041913	0.977983452927959
SHKBP1	0.167707815062037	0.97737392162356
CIB3	-0.204571669618752	0.850972732636381
GBP6	0.00972414700318325	0.98341251268123
ZDHHC13	0.119858851940186	0.936424699527822
RTBDN	-0.324249755324558	0.645633227707431
C19orf80	0.258944640976576	0.756803961537436
ELOF1	-0.345065342222385	0.679825060641545
PUS3	-0.0966661877111612	0.986311745635338
TBC1D17	0.306501947377972	0.784272064329548
SLC6A16	-0.0029988318594949	0.963034913944725
DKKL1	-0.0209036676748289	0.914645617987518
DBP	0.44829188097132	0.704316065623799
KCNJ14	-0.0590537691630217	0.971421624433795
KIR2DS2	0.204446055948898	0.99552305828462
GZMM	-0.00875945381326382	0.974354020619924
CEP89	0.287289433365833	0.807942004922556
TEX101	-0.0369978959757589	0.903271701945061
MOBKL2A	-0.13117113765542	0.959016521537499
MMP10	-102649982376067	0.731506125401291
ELANE	0.373127027065019	0.603280742198826
KIAA1683	0.291093943993525	0.952108650470751
GATAD2A	0.187982443712917	0.832445392504527
ACSBG2	-0.0535072518482798	0.97577392263447
CYP4F8	0.211606849526461	0.921215832999744
THEG	-0.00191684733938846	0.991426071715985
KANK3	0.0159274953649078	0.994105108771807
POLRMT	0.516151453512933	0.580883643249781
DIRC1	0.101844432539053	0.954093144408289
ORC4	-0.102193494438235	0.971244878742306
HES6	0.0523062818298978	0.946618013550719
NR4A2	0.252159735879388	0.898580343650085
CRYGD	0.336548842309981	0.848464478212
TTC27	0.198334640378748	0.744117803862753
UBXN2A	-0.0253437326575829	0.999102817930198
ZFAND2B	0.36656149087244	0.731506125401291
LRRTM1	0.0746157230439222	0.909765605637025
THUMPD2	0.0963765721191754	0.997717264268698
NDUFS1	0.137784859133067	0.863469888536729
PQLC3	-0.267204016349938	0.909991208220767
FANCL	0.0236005888818962	0.956077558153709
HDLBP	0.136891970334752	0.896225607439307
CD302	-0.446088340872037	0.743121644091162
C2orf47	0.0102290670480389	0.999521806795309
GPR45	0.098503624899533	0.888817306247749
BMP10	0.0826085572139341	0.954582370413975
PRADC1	0.158447056299777	0.877995129683369
SNRNP200	0.162711080899118	0.971863919161397
RPIA	0.0219078457180437	0.972992770459052
PIGF	-0.458296111556022	0.745917744933028
MAPRE3	-0.24596065357375	0.927291955871572
YWHAQ	-0.381134856507819	0.779390663977459
VPS54	0.0839293071578227	0.924630731135487
TPD52L2	-0.141429202788826	0.938968055343566
MANBAL	-0.160477207456818	0.85526086796985
SGK2	0.0667784124796054	0.907658994518103
DNTTIP1	-0.0752297663270465	0.997531888177196
TNNC2	0.468149036720051	0.849403130772491
EXT2	0.13107422939154	0.949985984704459
SNAI1	0.216687492321173	0.799377790732471
AURKA	0.154856954821576	0.899834125201076
SDCBP2	-0.037120493464184	0.948703437386652
FERMT1	0.016181253006366	0.947824504671187
SNX5	0.169227902929018	0.883148261527179
VSX1	-0.162052658598998	0.944664037135211
SPAG4	-0.278073354752452	0.839884126790358
C20orf152	0.0192802068316009	0.913031860244871
LINC00158	0.235960273868609	0.887589878689478
C21orf62	0.117521605882435	0.931594592769239
SIK1	0.157879324547689	0.993367823688043
USP18	-0.343607668425069	0.712211847811135
TPST2	-0.141418912116988	0.997717264268698
C22orf31	-0.152014548946991	0.875613484693985
ZMAT5	0.00537214318888779	0.988337896897372
PES1	-0.0847248484661911	0.960147869044206
EIF4ENIF1	0.397621958282073	0.651323120277532
MCM5	0.292975725204533	0.731506125401291
GGA1	0.24525734644796	0.922472440573021
APOBEC3D	-0.0857370665624284	0.977983452927959
MCAT	0.180541014080923	0.828919568414393
CELSR1	-0.129270619136546	0.988225830991923
SCO2	0.178564986005762	0.884065421022868
ACAD9	-0.207514470183322	0.962325265259872
LSG1	-0.165541338921619	0.75776952110075
MSL2	0.0376266878135842	0.98341251268123
TCEA1	0.00556364310559395	0.9281122316219
PIK3R4	0.409185368274577	0.779513926511768
TRAK1	-0.114180746593478	0.996156745172838
VGLL4	0.214380481262047	0.859275145579698
NCEH1	-0.117709180789673	0.977858100002772
GLT8D1	-0.121076853421304	0.928962060865619
UQCRC1	0.187639349301779	0.890359426777628
SEMA3B	0.100245479376778	0.943984247285946
CRYGS	0.188248496271894	0.99091768443035
TRH	0.275410062370193	0.887683377567705
FXR1	-0.218186533311169	0.731506125401291
MANF	0.228666506121044	0.617878471310677
CLCN2	-0.262747978625343	0.927975032009136
LRRC33	0.25046296603754	0.737133296393025
C3orf26	-0.118635224915666	0.96030871654619
CRMP1	-0.150181086163059	0.976692936334331
RBM47	-0.261142986763193	0.892545085895865
FAM114A1	-0.0753398865793464	0.976946027011933
SPCS3	0.159740443954966	0.865832003514894
OR1S2	0.0302057151968356	0.997165521507624
UCHL1	0.340414323082923	0.949464606567631
ANK2	0.543532571803095	0.607897313911223
TBCK	0.0421307591514477	0.959165416659494
RAPGEF2	-0.104990866294056	0.977858100002772
MND1	0.135389108459035	0.982697691452074
ALPK1	0.121332377444561	0.886451907850169
DMP1	0.0493719198822822	0.927077911131926
HARS	0.231400205200798	0.961446959896125
PCDHB14	0.182799509564671	0.961069683683635
IK	0.112085899731511	0.997725646988463
FAM173B	0.0583309004356618	0.991012446000315
RIOK2	0.126707310934872	0.966853116492993
MCTP1	0.127172300202703	0.870075829228687
MRPS27	0.0514037288694613	0.972001917557678
CDHR2	-0.0442913495716386	0.99345537306154
CLINT1	-0.0741120674580156	0.990109862285519
ZFP2	-0.12167608799158	0.998448691187248
TCERG1	0.390469973285161	0.845009426721013
SLC25A46	0.157716068950128	0.887607074956786
INTS5	-0.0476656126677453	0.944664037135211
RASGRF2	-0.215668386525347	0.974113943843031
SKP1	0.124781367975014	0.961040070390472
FAM105A	0.127233209541604	0.96091509769845
EEF1G	-0.0139409572939755	0.984267012741846
PJA2	0.0698169613694972	0.98341251268123
GPX3	0.351558254750159	0.803322941823967
KLHL3	0.241786748278499	0.983448418397157
ETF1	-0.277827264907359	0.908535652116199
CDK7	-0.122294651820393	0.960893170361622
NXF1	-0.175672036054339	0.988225830991923
DROSHA	0.118465875607916	0.86082389823144
CDC23	-0.0305207151760509	0.964092827299302
NUCB2	-0.13165550326668	0.961446959896125
FAM8A1	0.246572833418939	0.731506125401291
RRAGD	0.256938118246397	0.848464478212
SLC29A1	0.523155105285932	0.507608751624025
CYP39A1	-0.0792244425423609	0.935179275509017
PREP	-0.30393252808286	0.846668151755509
CCDC167	-0.0132199208662822	0.994105108771807
TAF8	0.239351664738051	0.887078431505694
HIST1H3C	0.324296335579993	0.731506125401291
LSP1	-0.0321718911713686	0.887607074956786
ZKSCAN4	-0.297313359235566	0.924202819967191
PSORS1C1	0.0374196724436944	0.935125050245185
MCCD1	-0.122875866168169	0.930551622411687
GPANK1	0.208017268835939	0.947618654802642
C6orf106	0.127583370117918	0.890347897896333
PPIL1	-0.377220630648214	0.716449053930155
USP45	-0.253982897489051	0.922081248013774
CNKSR3	-0.0456363572005891	0.966632227788463
ULBP3	0.147615804431496	0.965426116689761
EPB41L2	-0.00439894120671092	0.938968055343566
C6orf192	-0.332179750499627	0.73725394397807
MAP3K5	0.0692230923168413	0.977679278187388
FABP7	-0.0465453480957345	0.946178835583343
ZBTB24	0.156226335403061	0.943984247285946
PDSS2	-0.0702972253694982	0.996013425193179
SOD2	-0.145587621786035	0.98890300652366
FAM71F1	-0.0838092334013814	0.927077911131926
RARRES2	0.11485854246033	0.993675697676115
CD81	-0.268948361079952	0.814882184683936
POP7	-0.0328130969992468	0.988225830991923
NUDT1	0.441205185548016	0.896587813623643
STAM	0.160072022878886	0.856042685101513
BTBD10	-0.0359521890871051	0.971863919161397
PHF14	0.167920603555928	0.900634403705068
TBL2	0.217369764316455	0.828674499646898
ZP3	0.105459458248729	0.982292544102255
MICAL2	-0.538911803200579	0.848464478212
EN2	0.100579999259265	0.963034913944725
CAV1	-0.112556603794878	0.985757204612139
C7orf50	0.583820627207466	0.603326062153381
CALCR	-0.160208549020767	0.890368625026733
PURB	-0.0148123389977481	0.97128952625143
FOXP2	0.127384804616729	0.900455483366144
OR2A7	-134012705716676	0.47186022008897
COG5	0.0503891254262259	0.927077911131926
EMID2	0.0868526721179812	0.998182669583361
PTCD1	-0.430109103776163	0.739934001750508
HMBOX1	0.116912235034848	0.970403240082708
HRSP12	-0.0307256641570435	0.940647810714266
C8orf39	0.191944048379504	0.78865312941825
RNF122	-0.0366332394675872	0.99791420736425
TRPS1	-0.0828775289155557	0.935991891788889
OR4S1	-0.0683430356027594	0.990916172868386
NSMAF	0.0771841312687602	0.98341251268123
THAP1	0.149793158948058	0.894664138585976
ASH2L	0.213280718545848	0.944948439301654
CSGALNACT1	0.016989069329691	0.960769786596298
DOK2	-0.118269567035795	0.949464606567631
CLDN23	0.365224251706683	0.877773198339265
LY6H	0.0279440572815615	0.957226619532744
BNIP3L	-0.159189859263291	0.839884126790358
OR51E1	0.0736797567138243	0.924202819967191
DUSP4	0.116410279319064	0.91521882933909
PLIN2	-0.416822362675941	0.701445692913076
C9orf4	0.572080341907912	0.603280742198826
CORO2A	0.499079779530363	0.729610035078835
RPL7A	0.0836528785743234	0.756803961537436
MRPS2	0.115789380750005	0.799655640044204
FRMD3	0.361013361128301	0.82680846242558
PLAA	-0.071166530828835	0.937481967050029
UAP1L1	0.174549830929321	0.887814914926613
RALGDS	-0.278596029474668	0.905108513921479
SFRP5	-0.313423274242388	0.872308777105454
GPR21	-0.127077809634216	0.917523407438654
OR1N2	-0.26799985172917	0.858401571419894
TLE1	-0.187770505087697	0.721862069625184
TMEM126A	0.00629078008526918	0.976946027011933
CCL27	-0.26557381365236	0.899834125201076
PRSS3	-0.0728498599048244	0.930551622411687
POLE3	0.220253339426785	0.85380145278377
RNMTL1	0.0045390796034166	0.98890300652366
SP5	-0.180325328378587	0.960147869044206
AFG3L2	0.385656158597001	0.701445692913076
HARBI1	0.22170910807018	0.966725035066715
MRPL37	-0.100784056457591	0.930551622411687
CHRDL2	-0.245410167585666	0.898994139496698
AHSP	0.102436989745494	0.863469888536729
CLIC4	0.0703201259425492	0.984209379376153
ALG8	-0.0347607650339654	0.966657847356951
DPYD	-0.198226982842558	0.943635397925162
PTPRT	0.039814286127041	0.87949587513529
DALRD3	-0.0548887811142382	0.966632227788463
STX18	-0.0245245137333097	0.995973864248622
BTC	0.00821922854661317	0.943984247285946
ZNF627	0.0883996979128385	0.877416272874514
C1orf170	-0.30425319742396	0.863341513038878
ACTB	-0.094561389330093	0.885478275756425
PPP2R2D	0.0278163898251513	0.923587936494934
GOLGB1	0.0580602818199676	0.91521882933909
EIF2AK3	-0.00342109787930323	0.962164132191888
SF3B3	0.0468545366164443	0.9097461579616
SLC25A14	0.0992304667154027	0.968260878132939
CKAP5	0.055933564911042	0.887947306267593
SLCO2A1	0.0996997386127507	0.998182669583361
ARV1	-0.146214418820771	0.898964039175465
FBXO8	0.0764402083841169	0.875656035490008
PEBP1	0.103521782708555	0.941043754169439
ATR	-0.128733284367017	0.99455752499619
ALDH18A1	0.00714377726295279	0.993675697676115
FGB	-0.10049418508291	0.883148261527179
TMEM68	-0.095801208729859	0.96030871654619
TBC1D19	-0.010856656102562	0.974798715004771
IMPAD1	-0.329950636809734	0.86754856356106
TMEM203	-0.00489812212752838	0.996350058619338
WIPF2	0.0549751154269966	0.938968055343566
EPS8	-0.0775715866108833	0.977380161972441
HHAT	-0.464161510594477	0.848464478212
MMP17	-0.00335312243077279	0.949464606567631
FAM13B	0.0923025357687717	0.99791420736425
PIGG	-0.252967427300109	0.712211847811135
ST3GAL5	-0.0262784564592442	0.993675697676115
ADCY5	-0.132917941615323	0.865848949589744
FAM60A	0.100602802733679	0.966109735408236
AP3B1	0.0352233969511975	0.99345537306154
HLA-DQB1	-0.779177622188922	0.779553068274558
KNTC1	0.244598248201204	0.9113353712229
ZBTB39	-0.123890494734175	0.985772912663963
MAGEA6	-0.0270071476414264	0.993832875287267
HMGN5	0.177263350226558	0.994105108771807
WDR13	0.231536599847242	0.926206407887837
SYP	-0.133125087066995	0.929856988484028
SRPX2	-0.022963918815746	0.99791420736425
APOOL	-0.256408183288447	0.947185468523196
TMBIM4	0.250117357058592	0.744117803862753
SAT1	-0.00539186667107217	0.994105108771807
PIR	-0.511616011510516	0.735353506528111
NYX	-0.115285986104549	0.96030871654619
SLC25A5	-0.0602444989541571	0.950700192406254
ZMYM3	0.144395966962733	0.863547348335127
EIF4A1	-0.134680154981313	0.663628796469994
PRPH	-0.0203164769404811	0.967467377215322
DKC1	0.28668015939415	0.901672511856313
RENBP	-0.00737246778942158	0.98341251268123
TMSB15A	0.204905803186745	0.948703437386652
UBA1	0.0296001130268806	0.9113353712229
KDM5D	-0.0934593880728078	0.882666597913635
WRAP73	-0.0575338166958845	0.935179275509017
C1QB	0.0798731193881741	0.966632227788463
ID3	-0.489497159316714	0.753224726703967
ENO1	-0.015138149299295	0.971421624433795
PRKCQ	0.362223653896327	0.846668151755509
NAV3	-0.23703702761085	0.910140242333167
LRRC41	0.343048806779299	0.705186489383677
IGSF8	0.102269952322259	0.799369197854479
ZMPSTE24	-0.0836459019898967	0.844140251979429
RNF11	0.0199261417424328	0.990916172868386
SIPA1L2	0.222983405267735	0.851506003135695
L1TD1	-0.793773896464552	0.492837947644379
ZBTB37	-0.0418697569721669	0.960821279049147
PLOD1	-0.0652788648281195	0.955192884139553
ZNF362	0.448802866559683	0.731506125401291
LEFTY2	0.0918496867970156	0.900455483366144
FBXO28	-0.251958753386111	0.786974251387669
GMEB1	-0.217027329599372	0.930981735625122
CHI3L1	0.0167253389137079	0.885756228229312
OLFML2B	0.176971753615183	0.893645629748063
SELP	0.114888880977904	0.808787289989442
TBX19	0.0381832267785471	0.976636490079122
POGK	0.434101297673637	0.594053554804914
TBX3	0.371634531224839	0.814469418630636
PAFAH2	-0.316991041349211	0.873617532629923
RYR2	0.0191705696969153	0.997238712420884
ATP6V0B	-0.0278075811101566	0.935179275509017
MRPL24	-0.0306506479193818	0.932393515888174
MUC1	-0.27287744215058	0.930551622411687
MTX1	-0.0787376526541088	0.904977301710552
OXCT2	0.10619252643054	0.980471343476885
HIST3H3	0.18226166267293	0.744117803862753
MNDA	0.412334079609979	0.856512679763816
NENF	-0.157577349834717	0.903271701945061
C12orf49	0.138954983218412	0.92537949049633
S100A10	-0.0742813867980985	0.971863919161397
GPN2	-0.158293423011648	0.903561844307639
NOC2L	0.0858635345188326	0.988335274342884
MPZ	-0.0931380765039247	0.980161276352758
MED18	-0.0332062811767191	0.898964039175465
FAIM3	0.101588119334378	0.948506832615275
OMA1	0.0136206809193196	0.979643481515907
CNN3	-0.233289194317893	0.863341513038878
NCF2	-0.27289472925316	0.759992989016135
STYK1	-0.549758522280642	0.626286354742048
CHTOP	0.136601905296571	0.933268840303739
ARL8A	-0.166062712145454	0.877416272874514
PM20D1	-0.474343147903276	0.710132241729989
WNT2B	-0.118913647408466	0.98769386737155
ZMIZ1	0.271634413875869	0.884162365193228
C10orf2	-0.1013240624714	0.995857795353757
C10orf95	0.131190547952118	0.927291955871572
CDK1	0.212213830899506	0.751454139792622
COMMD3	0.168076504750179	0.897532795627252
STRAP	0.0311986798924977	0.98341251268123
AKR1C3	-0.426948918463132	0.652244231323074
ATE1	0.150337510706629	0.886452050048186
SMC3	0.0633481739179036	0.94648534338639
GLUD1	-0.123121781535396	0.960147869044206
IL15RA	-0.040145149560062	0.982281397089511
NMT2	-0.828980155655755	0.47186022008897
ARHGAP19	-0.0401877318420514	0.958590136958921
ADRA2A	0.232258245410776	0.832136043614153
RGS10	0.0474965108446721	0.98341251268123
MARVELD1	-0.0105984397500993	0.979568179150219
MLF2	0.013725652972381	0.973163267161462
CLCF1	-0.257851149241999	0.887607074956786
ACP2	0.359852110191206	0.735086725193838
CHORDC1	0.0562858985535133	0.988225830991923
CAPN1	0.118979732880444	0.887814914926613
KAT5	0.150132181200359	0.908318027846131
ATN1	0.0534575786694926	0.999650490062881
DRAP1	0.144292805477679	0.966657847356951
ACTN3	-0.056547637589822	0.933728447638569
DDX25	0.287230291940705	0.865995335635891
PGR	-0.095485376536563	0.954606153566683
SDHD	0.128044257783477	0.935179275509017
RBM7	0.003730350602412	0.963224457804338
GAPDH	-0.148420642144888	0.997717264268698
IGF1	-0.207967943796741	0.935179275509017
OR4A15	0.121895073922784	0.914645617987518
SERPING1	-0.474884834798065	0.990517830130813
DHX37	-0.215372363186691	0.935125050245185
STX3	0.18996744384398	0.916418540094928
GNG3	-0.093825175355474	0.924202819967191
LGALS12	-0.0623330785091802	0.999521806795309
ARFIP2	0.357302918127212	0.782048981480539
SLC22A18	-0.0714793181878131	0.961844446566437
NRIP2	-0.221900563513509	0.784229503113355
TRIM44	-0.11519914079957	0.945658710259892
MGC14436	-0.0158166303788372	0.996156745172838
RSF1	0.0366481735992021	0.934581369985444
C11orf73	-0.0333464942961683	0.960147869044206
GALNTL4	-0.280337261319286	0.909765605637025
PRB2	-0.571733949232329	0.68151533442834
CDK2AP1	0.107093739517078	0.954582370413975
BHLHE41	-0.19465344832504	0.956274091014836
ERGIC2	-0.119134061322406	0.961446959896125
HPD	0.0878352627623142	0.98341251268123
TUBA1A	0.141409375625742	0.877416272874514
TBC1D15	-0.386267075177802	0.73725394397807
PRR13	0.0740443858614015	0.902146783585663
PDE1B	-0.133914248776076	0.997585806468945
RASAL1	0.201685284554628	0.914645617987518
DAO	0.099884094906332	0.961446959896125
IAPP	0.0314591421509256	0.961446959896125
SLC2A3	0.0188948471168935	0.947450220304942
DUSP6	-0.32800217336745	0.933090044387283
TNFRSF1A	0.0482471159840738	0.99833581826267
OASL	-0.00204094111215358	0.983492028913454
MSI1	0.275106287320554	0.961446959896125
SLC11A2	0.0858440942197623	0.939856558324343
GSG1	-0.302993459109717	0.863921643707787
IGFBP6	0.0177256065527862	0.997165521507624
CHST11	-0.0620780687178408	0.971863919161397
ERP29	-0.117896470390983	0.965033468556095
CDK8	-0.219655837212157	0.967558558282541
SERP2	0.471710914546778	0.737035811417641
UBAC2	0.480308496543723	0.731506125401291
SLC10A2	-0.0367039675625316	0.890947899198571
UBL3	0.180890828395698	0.928290138216151
WBP4	-0.110541328777117	0.897748367703094
FAM48A	0.331406193024664	0.603280742198826
TNFRSF19	-0.00179967902660838	0.957894968719739
FBXL3	0.0164198827977415	0.932953385868593
IFI27L2	-0.0651721126846834	0.99400813324332
C14orf109	0.117540857853014	0.988541707870599
SEC23A	-0.37127638109739	0.607897313911223
PNP	-0.0878700469035909	0.939541554548524
PSMA3	-0.0929422189492826	0.935125050245185
MAPK1IP1L	0.149099956616388	0.802300405361987
NEMF	-0.0278186895611992	0.97577392263447
FSCB	0.0549274801619077	0.886681631130245
AKAP3	-0.141536882871104	0.794292004126085
VRTN	-0.720099785825226	0.599642800542177
FLVCR2	-0.0171135860374081	0.986412199330903
NGB	-0.1697168475095	0.938394352566304
CTSG	-0.00797581199252395	0.939091620257014
NDUFB1	0.140998664379916	0.982383465006539
EVL	0.416526499890608	0.76097008262384
CLPX	0.0446528513271058	0.968387099550044
FOXB1	-0.234076075998684	0.900455483366144
TTC23	0.166713733023704	0.874703611087045
NGRN	0.195264505294555	0.731506125401291
NUP107	0.23645747054908	0.884426329278186
LMAN1L	-0.115548334834841	0.966632227788463
CYFIP1	0.0993451359678854	0.977819968289654
IDH3A	-0.179814263915378	0.971421624433795
EPB42	-0.140406491078783	0.985519828815287
DNAJC17	0.130708244462695	0.993832875287267
TPSD1	0.0473325024251574	0.954582370413975
KRT8	0.162597345639863	0.877127508396671
IFT140	0.0965773362408848	0.932707938547801
NDRG4	0.066817042189836	0.907658994518103
GPR97	0.180772252691829	0.887607074956786
AMIGO2	0.540202393243055	0.755425831864664
ELMO3	0.0918374318150086	0.946569170213547
MPHOSPH6	-0.159258798566114	0.933998810177383
ABCA3	0.127288366512327	0.935125050245185
TMEM8A	0.0861126599853641	0.877416272874514
NDUFAB1	-0.221985771499785	0.729610035078835
MEFV	-0.335456963166213	0.909765605637025
ZNF263	0.137628469296644	0.867448176643618
DDX19B	-0.0382746215046783	0.963641314178486
AMFR	-0.147190914789796	0.898037264564793
COX4I1	-0.0988409065828222	0.990109862285519
CHST4	-0.0195968305714693	0.996831463087761
ZNF688	0.0489990461097634	0.998182669583361
RCBTB2	0.342699784170865	0.731805656492964
ADAT1	0.374527990373142	0.890947899198571
GALK1	-0.229930092323067	0.899834125201076
QRICH2	0.101127865893631	0.951556520102573
FBXL20	0.102608213965912	0.928282037901629
MPO	0.0602403321571412	0.99299311736087
TOM1L2	0.149476972540079	0.924694071653307
ICT1	0.0169513794189502	0.956538278472196
DHRS7B	0.426060020176811	0.726856190786365
RASL11A	-0.505007369538075	0.815310237050723
SRR	-0.449637825280124	0.884775918598741
ZNF18	0.522964602486324	0.506680597407947
NLE1	0.214170027297785	0.85148275185869
MPP3	-0.305274520036674	0.749504039139183
FZD2	0.453612309273697	0.677562621766007
RPL27	-0.178123732461252	0.91149217087604
WIPI1	-0.0875994275262961	0.802359252552011
NME2	-0.268857510288155	0.927975032009136
ABI3	0.0161128539258515	0.983291540490365
RDM1	0.02134181371596	0.988225830991923
GIP	-0.028134119276686	0.997717264268698
SUPT6H	0.103259182487445	0.884467079406609
C17orf63	0.154391010444238	0.848925615285583
CLEC10A	0.0185532810847331	0.995716448403782
C17orf49	0.286136302904184	0.761088800646597
RPS7	0.0445063712388949	0.936554081490573
TBX21	0.029170868140131	0.985519828815287
DZIP1	0.00561561040258773	0.966657847356951
EIF4A3	0.168594489970282	0.863341513038878
GPR18	0.0540389651480631	0.96030871654619
NCOR1	-0.330179774826198	0.894773960463358
DRG2	-0.112180050660609	0.877416272874514
BCAS3	-0.0045233977441895	0.916736233037861
C18orf10	-0.117951946420813	0.952108650470751
DSG2	-0.669405070401821	0.850865148890424
SS18	-0.361626421590941	0.550595854475377
TNFSF13B	0.310122818710503	0.909765605637025
NAPG	-0.300104405003703	0.718188712911089
CXXC1	0.3410477440233	0.874623955878734
SERPINB7	0.0486579568319954	0.968455404563025
THSD1	0.266326631098036	0.890947899198571
UBE2M	0.0395668667995377	0.983448418397157
ZNF544	0.147088598825601	0.864472688856807
PPM1N	-0.456167729637116	0.617878471310677
PVR	-0.00959242797864857	0.941535264915064
TYK2	0.157337720428823	0.832353763145418
RFC3	0.518504635008839	0.617878471310677
OR7G3	-0.123889142974783	0.982281397089511
SERTAD3	-0.283576863813756	0.863469888536729
HAUS8	0.00926139013966232	0.974798715004771
TPM4	0.0736466419778656	0.968384755789655
HSD11B1L	0.120500117890984	0.983763992253407
XAB2	0.0376820514031504	0.94228227581228
PRPF31	0.0849840230378991	0.971863919161397
TSPAN16	-0.115995241556694	0.92166132402931
ACP5	-0.259962821580427	0.935179275509017
GPR32	0.0842148711480268	0.916952786433438
HRC	-0.0647130516890302	0.934495262135817
RPL18	0.162666392029161	0.863341513038878
GRWD1	-0.0825915922966516	0.982399830890014
FOXA3	-0.151553934668446	0.966657847356951
HIF3A	-0.01502054966934	0.938043743642128
LILRA2	0.202457562900521	0.795820241822384
SHD	-0.00702907174094403	0.988225830991923
GNA11	-0.0227637015789686	0.975350393462536
ETHE1	-0.347294551949162	0.608398359150872
MKNK2	-0.093305242084328	0.885760868168795
CIRBP	0.24410482905037	0.887063030141649
PRTN3	-0.0553101708320609	0.993952957506053
LSR	0.0790956064802426	0.852119737227171
TM6SF2	0.0969010894026701	0.920226704911996
ZNF101	-0.0789984187671937	0.998182669583361
MLL4	0.0198715038851258	0.975174072144496
IGFLR1	0.275351415086638	0.921215832999744
MYO1F	0.210909721658148	0.899624585570204
ZEB2	-0.205638833754325	0.682974995200172
MOGAT1	-0.4752509764635	0.72868512352277
CRYGC	-0.0897227663853624	0.99833581826267
FKBP1B	-0.0916164223687375	0.989638101047446
METTL5	-0.0513654449317684	0.887642853938537
ZNF513	0.206291727867314	0.86646741979261
FAM134A	-0.131789687146907	0.893778049234507
LMAN2L	-0.00272163944730419	0.939091620257014
SLC25A12	-0.0585985734885464	0.982281397089511
RPL37A	0.0824687812552031	0.915894634969733
ZFYVE21	-0.070612256298709	0.998182669583361
EIF2AK2	-0.202623722719942	0.943405579672396
EIF3F	-0.0891111799091906	0.968035194146195
PLA2R1	-0.224242478303966	0.887607074956786
VTI1B	-0.0452138022458612	0.99807089605081
RND3	-0.475753522465274	0.701445692913076
AQP12A	0.204074783752019	0.731506125401291
TCF7L1	0.238087129437515	0.850997114274346
ATOH8	0.296175836599065	0.841750125163226
C2orf69	0.0215125430679754	0.964941813384258
GIGYF2	-0.147893540582764	0.899624585570204
ZNF2	0.0537073128162326	0.934158205223752
ARHGAP25	-0.180634913001497	0.826862203131011
RBM45	-0.0867803540652936	0.996821364273164
PRLH	-0.227772769167754	0.958445473697201
LINC00341	-0.651310982688668	0.617878471310677
HOXD11	-0.292620475167938	0.97577392263447
BMPR1A	0.223168424467219	0.749642139236084
ADAM17	-0.20689885610309	0.907658994518103
EML4	0.0910916519887861	0.926489513807319
ID2	-0.422123116821586	0.850007256515136
TCFL5	-0.000737662763549807	0.963034913944725
SLA2	-0.100119588674763	0.93519460952398
MYBL2	0.171879848480466	0.999650490062881
TSHZ2	0.107114137336501	0.895782614621438
NRSN2	0.237453340184816	0.936424699527822
OVOL2	0.108101643981573	0.956077558153709
NINL	0.309903518733458	0.75776952110075
KIAA0391	0.110704253490772	0.877416272874514
ROMO1	-0.0291061731122646	0.984526203712932
MRPL39	-0.211366292195073	0.713831815684807
ATP5O	0.185751929480006	0.844042015428989
PIGP	-0.0560035785105057	0.983112714824766
HSF2BP	0.0240991680192142	0.98341251268123
S100B	-0.132856162669293	0.956349422195905
ATP6V1E1	0.102007946061237	0.867171940410239
CLTCL1	0.179813742773726	0.91521882933909
DGCR6L	0.13839061596249	0.899834125201076
CRYBB1	-0.0243354527715782	0.897748367703094
ASCC2	0.0442718621845266	0.960147869044206
DUSP18	-0.463229323386502	0.865235200821462
PISD	0.23258571544573	0.91521882933909
SH3BP1	0.050056284096903	0.97600463052285
APOBEC3G	0.642742516705933	0.479113896878836
CYP2D6	-0.2778204240015	0.78430238313398
TTLL12	0.139757521445695	0.904802762468005
MOV10L1	-0.12817390818326	0.923826561636556
MYLK	0.300568958743503	0.975877882709263
TIPARP	-0.45031337486928	0.731506125401291
ARHGEF3	-0.160486373841696	0.820836994257162
ACIN1	-0.282927623389211	0.897748367703094
MLF1	-0.123116530593034	0.898896778184549
PIGZ	0.402855107708772	0.626769066337813
CEP97	0.282419271200522	0.933090044387283
FBLN2	-0.0351449362687548	0.986680828989994
ATG7	0.408380774414368	0.737871255711509
FANCD2	0.00995128152788372	0.963034913944725
C3orf32	0.00982979047871879	0.895782614621438
CNTN4	-0.349683593539137	0.863469888536729
PRKCD	-0.322173632540814	0.863341513038878
COL7A1	0.83973220553607	0.790354984114756
CISH	0.165558306009803	0.839884126790358
SLC22A13	-0.0240590186000924	0.993832875287267
DZIP3	-0.090084168919331	0.877416272874514
EEFSEC	0.0890350821769879	0.952108650470751
TOMM70A	0.252721921608178	0.865839206501276
POLR2B	0.122764781350563	0.859975891557217
CCRN4L	-0.151048636188245	0.898470505996665
SLIT2	0.102350044016062	0.928290138216151
NAP1L5	-0.0480819269156836	0.90534172624874
GALNT7	0.245292533735254	0.887814914926613
MRFAP1	0.229220095111173	0.780302679813933
CAMK2D	-0.035858244431005	0.863333968058744
PAPSS1	0.297175263217424	0.859164059909186
SPRY1	0.0651598323972671	0.971143276377876
DCHS2	-0.153677729935675	0.863469888536729
RPS3A	-0.0513374580000061	0.938968055343566
GK2	-0.108911242930223	0.993832875287267
GNPDA2	0.0422367037291842	0.97577392263447
C14orf149	-0.131599334878103	0.967191482465591
GNPDA1	0.0327594987879216	0.997070520997564
PCDHB13	-0.0545329681882745	0.899992130739487
TMCO6	0.017820647498648	0.994105108771807
EXOC5	-0.00285891814317019	0.944948439301654
CDH10	0.0599489376043474	0.990109862285519
ANKRD32	0.0940065104817975	0.99455752499619
CNIH	0.00580333285537193	0.966508199790703
CKMT2	0.138720868115272	0.959902769435787
2008-09-01	0.142953640432836	0.877416272874514
VDAC1	0.0306718040219121	0.893809860743405
C14orf166	-0.0161906291237646	0.971863919161397
FBXL7	0.234783364445102	0.877821644434657
ATOX1	0.203915942363286	0.731805656492964
PDLIM7	0.137498447770877	0.943984247285946
EGFLAM	0.0527786683677132	0.937424332469803
GFPT2	-0.324523139256256	0.898896778184549
DNAAF2	0.266753144529473	0.756803961537436
VCAN	0.171359469108115	0.858401571419894
RAPGEF6	-109739171580838	0.47186022008897
HMGCL	0.0643794513697671	0.964069079982353
SCGB3A2	-0.170182039090934	0.850755010034754
BRD8	-0.121709181269772	0.986412199330903
ADRB2	-0.0349883998409579	0.992985026857933
KDM1B	-0.183426886695578	0.907978393402639
MTO1	0.114858488606408	0.888817306247749
PNRC1	0.257895948001451	0.85117650601944
HSP90AB1	0.0429406925721487	0.954644966127049
GCLC	0.0387939402854141	0.985772912663963
FGFR1OP	-0.163785792501631	0.98341251268123
PDCD2	-0.25242130064573	0.868897698243021
ACOT4	-0.426461709918862	0.98341251268123
DNAH8	-0.51160258460762	0.779390663977459
ZNF318	-0.0555410285467155	0.861713563740646
BYSL	-0.292704368610271	0.91521882933909
NPFFR1	0.00215299718630391	0.977983452927959
HIST1H2BK	-0.193853521078978	0.933124487212599
GNL1	0.155456429335615	0.881676173985356
CCHCR1	0.161219364458661	0.867171940410239
BAK1	-0.187455321630038	0.743523346327487
MAPK13	0.427116023696128	0.683544430609716
MTCH1	0.189145441024431	0.971863919161397
CCNC	-0.127430207991023	0.914336134142724
FUCA2	-0.157145888768801	0.903271701945061
KIAA1009	0.888274042938928	0.47186022008897
ALKBH1	-0.385424941929656	0.887911304800033
PHIP	0.295296340672115	0.848464478212
SLC35B3	0.0983609567498185	0.887607074956786
ULBP2	0.616876950511287	0.850408707253213
MED23	-0.185458752285628	0.974946624063982
[truncated: 10,856 more rows]
