# Supplementary material for: The transcriptome of corona radiata cells from individual MІІ oocytes that after ICSI developed to embryos selected for transfer: PCOS women compared to healthy women
Source: J Ovarian Res. 2014 Nov 29;7:110. doi: 10.1186/s13048-014-0110-6 (PMC4302704; doi:10.1186/s13048-014-0110-6)
Supplement: Additional file 2: — Comparison of the corona radiata cell transcriptome between PCOS and controls (6 PCOS arrays vs. 6 control arrays). Here is the full list of genes contributing to the upregulation of cell cycle pathways in PCOS corona radiata cells. Mean intensity and fold change of each gene is shown. [file 13048_2014_110_MOESM2_ESM.xlsx]

## Sheet: Ark1
Supplementary table 2. Comparison of the corona radiata cell transcriptome between PCOS and controls (6 PCOS arrays vs. 6 control arrays). Here is the full list of genes contributing to the upregulation of cell cycle pathways in PCOS corona radiata cells. Mean intensity and fold change of each gene is shown.
ENSEMBL	GeneSymbol	GeneTitle	mean_intensity_pcos	mean_intensity_control	FoldChange	Pathways
ENSG00000198366	HIST1H3B	histone cluster 1, H3b	394.20	253.12	1.56	REACTOME AMYLOIDS, REACTOME MEIOTIC RECOMBINATION, REACTOME RNA POL I RNA POL III AND MITOCHONDRIAL TRANSCRIPTION, REACTOME RNA POL I TRANSCRIPTION, REACTOME TRANSCRIPTION, REACTOME MEIOSIS, REACTOME RNA POL I PROMOTER OPENING
ENSG00000196176	HIST1H4L	histone cluster 1, H4l	1226.87	702.97	1.75	REACTOME AMYLOIDS, REACTOME PACKAGING OF TELOMERE ENDS, REACTOME MEIOTIC RECOMBINATION, REACTOME RNA POL I RNA POL III AND MITOCHONDRIAL TRANSCRIPTION, REACTOME RNA POL I TRANSCRIPTION, REACTOME TRANSCRIPTION, REACTOME MEIOSIS, REACTOME RNA POL I PROMOTER OPENING, REACTOME CHROMOSOME MAINTENANCE, REACTOME CELL CYCLE, REACTOME DEPOSITION OF NEW CENPA CONTAINING NUCLEOSOMES AT THE CENTROMERE, REACT…
ENSG00000196176	HIST1H4C	histone cluster 1, H4c	2580.83	1367.24	1.89	REACTOME AMYLOIDS, REACTOME PACKAGING OF TELOMERE ENDS, REACTOME MEIOTIC RECOMBINATION, REACTOME RNA POL I RNA POL III AND MITOCHONDRIAL TRANSCRIPTION, REACTOME RNA POL I TRANSCRIPTION, REACTOME TRANSCRIPTION, REACTOME MEIOSIS, REACTOME RNA POL I PROMOTER OPENING, REACTOME CHROMOSOME MAINTENANCE, REACTOME CELL CYCLE, REACTOME DEPOSITION OF NEW CENPA CONTAINING NUCLEOSOMES AT THE CENTROMERE, REACT…
ENSG00000196176	HIST1H4D	histone cluster 1, H4d	475.66	331.39	1.44	REACTOME AMYLOIDS, REACTOME PACKAGING OF TELOMERE ENDS, REACTOME MEIOTIC RECOMBINATION, REACTOME RNA POL I RNA POL III AND MITOCHONDRIAL TRANSCRIPTION, REACTOME RNA POL I TRANSCRIPTION, REACTOME TRANSCRIPTION, REACTOME MEIOSIS, REACTOME RNA POL I PROMOTER OPENING, REACTOME CHROMOSOME MAINTENANCE, REACTOME CELL CYCLE, REACTOME DEPOSITION OF NEW CENPA CONTAINING NUCLEOSOMES AT THE CENTROMERE, REACT…
ENSG00000184678	HIST2H2BE	histone cluster 2, H2be	357.72	258.51	1.38	REACTOME AMYLOIDS, REACTOME PACKAGING OF TELOMERE ENDS, REACTOME MEIOTIC RECOMBINATION, REACTOME RNA POL I RNA POL III AND MITOCHONDRIAL TRANSCRIPTION, REACTOME RNA POL I TRANSCRIPTION, REACTOME TRANSCRIPTION, REACTOME MEIOSIS, REACTOME RNA POL I PROMOTER OPENING, REACTOME CHROMOSOME MAINTENANCE, REACTOME CELL CYCLE, REACTOME DEPOSITION OF NEW CENPA CONTAINING NUCLEOSOMES AT THE CENTROMERE, REACT…
ENSG00000110680	CALCA	calcitonin/calcitonin-related polypeptide, alpha	73.84	69.25	1.07	REACTOME AMYLOIDS
ENSG00000196176	HIST1H4F	histone cluster 1, H4f	1906.68	1248.69	1.53	REACTOME AMYLOIDS, REACTOME PACKAGING OF TELOMERE ENDS, REACTOME MEIOTIC RECOMBINATION, REACTOME RNA POL I RNA POL III AND MITOCHONDRIAL TRANSCRIPTION, REACTOME RNA POL I TRANSCRIPTION, REACTOME TRANSCRIPTION, REACTOME MEIOSIS, REACTOME RNA POL I PROMOTER OPENING, REACTOME CHROMOSOME MAINTENANCE, REACTOME CELL CYCLE, REACTOME DEPOSITION OF NEW CENPA CONTAINING NUCLEOSOMES AT THE CENTROMERE, REACT…
ENSG00000196176	HIST2H4B	histone cluster 2, H4b	1985.85	1311.66	1.51	REACTOME AMYLOIDS, REACTOME PACKAGING OF TELOMERE ENDS, REACTOME MEIOTIC RECOMBINATION, REACTOME RNA POL I RNA POL III AND MITOCHONDRIAL TRANSCRIPTION, REACTOME RNA POL I TRANSCRIPTION, REACTOME TRANSCRIPTION, REACTOME MEIOSIS, REACTOME RNA POL I PROMOTER OPENING, REACTOME CHROMOSOME MAINTENANCE, REACTOME CELL CYCLE, REACTOME DEPOSITION OF NEW CENPA CONTAINING NUCLEOSOMES AT THE CENTROMERE, REACT…
ENSG00000196176	HIST1H4I	histone cluster 1, H4i	1373.53	868.67	1.58	REACTOME AMYLOIDS, REACTOME PACKAGING OF TELOMERE ENDS, REACTOME MEIOTIC RECOMBINATION, REACTOME RNA POL I RNA POL III AND MITOCHONDRIAL TRANSCRIPTION, REACTOME RNA POL I TRANSCRIPTION, REACTOME TRANSCRIPTION, REACTOME MEIOSIS, REACTOME RNA POL I PROMOTER OPENING, REACTOME CHROMOSOME MAINTENANCE, REACTOME CELL CYCLE, REACTOME DEPOSITION OF NEW CENPA CONTAINING NUCLEOSOMES AT THE CENTROMERE, REACT…
ENSG00000196176	HIST1H4H	histone cluster 1, H4h	5989.29	3681.58	1.63	REACTOME AMYLOIDS, REACTOME PACKAGING OF TELOMERE ENDS, REACTOME MEIOTIC RECOMBINATION, REACTOME RNA POL I RNA POL III AND MITOCHONDRIAL TRANSCRIPTION, REACTOME RNA POL I TRANSCRIPTION, REACTOME TRANSCRIPTION, REACTOME MEIOSIS, REACTOME RNA POL I PROMOTER OPENING, REACTOME CHROMOSOME MAINTENANCE, REACTOME CELL CYCLE, REACTOME DEPOSITION OF NEW CENPA CONTAINING NUCLEOSOMES AT THE CENTROMERE, REACT…
ENSG00000196176	HIST1H4A	histone cluster 1, H4a	68.91	53.46	1.29	REACTOME AMYLOIDS, REACTOME PACKAGING OF TELOMERE ENDS, REACTOME MEIOTIC RECOMBINATION, REACTOME RNA POL I RNA POL III AND MITOCHONDRIAL TRANSCRIPTION, REACTOME RNA POL I TRANSCRIPTION, REACTOME TRANSCRIPTION, REACTOME MEIOSIS, REACTOME RNA POL I PROMOTER OPENING, REACTOME CHROMOSOME MAINTENANCE, REACTOME CELL CYCLE, REACTOME DEPOSITION OF NEW CENPA CONTAINING NUCLEOSOMES AT THE CENTROMERE, REACT…
ENSG00000140545	MFGE8	milk fat globule-EGF factor 8 protein	758.84	565.40	1.34	REACTOME AMYLOIDS
ENSG00000196374	HIST1H2BM	histone cluster 1, H2bm	2633.95	1898.38	1.39	REACTOME AMYLOIDS, REACTOME PACKAGING OF TELOMERE ENDS, REACTOME MEIOTIC RECOMBINATION, REACTOME RNA POL I RNA POL III AND MITOCHONDRIAL TRANSCRIPTION, REACTOME RNA POL I TRANSCRIPTION, REACTOME TRANSCRIPTION, REACTOME MEIOSIS, REACTOME RNA POL I PROMOTER OPENING, REACTOME CHROMOSOME MAINTENANCE, REACTOME CELL CYCLE, REACTOME DEPOSITION OF NEW CENPA CONTAINING NUCLEOSOMES AT THE CENTROMERE, REACT…
ENSG00000198366	HIST1H3I	histone cluster 1, H3i	4928.85	3114.15	1.58	REACTOME AMYLOIDS, REACTOME MEIOTIC RECOMBINATION, REACTOME RNA POL I RNA POL III AND MITOCHONDRIAL TRANSCRIPTION, REACTOME RNA POL I TRANSCRIPTION, REACTOME TRANSCRIPTION, REACTOME MEIOSIS, REACTOME RNA POL I PROMOTER OPENING
ENSG00000012223	LTF	lactotransferrin	55.91	47.99	1.17	REACTOME AMYLOIDS
ENSG00000180596	HIST1H2BI	histone cluster 1, H2bi	3394.67	2426.42	1.40	REACTOME AMYLOIDS, REACTOME PACKAGING OF TELOMERE ENDS, REACTOME MEIOTIC RECOMBINATION, REACTOME RNA POL I RNA POL III AND MITOCHONDRIAL TRANSCRIPTION, REACTOME RNA POL I TRANSCRIPTION, REACTOME TRANSCRIPTION, REACTOME MEIOSIS, REACTOME RNA POL I PROMOTER OPENING, REACTOME CHROMOSOME MAINTENANCE, REACTOME CELL CYCLE, REACTOME DEPOSITION OF NEW CENPA CONTAINING NUCLEOSOMES AT THE CENTROMERE, REACT…
ENSG00000158373	HIST1H2BD	histone cluster 1, H2bd	7127.87	5188.74	1.37	REACTOME AMYLOIDS, REACTOME PACKAGING OF TELOMERE ENDS, REACTOME MEIOTIC RECOMBINATION, REACTOME RNA POL I RNA POL III AND MITOCHONDRIAL TRANSCRIPTION, REACTOME RNA POL I TRANSCRIPTION, REACTOME TRANSCRIPTION, REACTOME MEIOSIS, REACTOME RNA POL I PROMOTER OPENING, REACTOME CHROMOSOME MAINTENANCE, REACTOME CELL CYCLE, REACTOME DEPOSITION OF NEW CENPA CONTAINING NUCLEOSOMES AT THE CENTROMERE, REACT…
ENSG00000180596	HIST1H2BG	histone cluster 1, H2bg	3396.94	2583.90	1.32	REACTOME AMYLOIDS, REACTOME PACKAGING OF TELOMERE ENDS, REACTOME MEIOTIC RECOMBINATION, REACTOME RNA POL I RNA POL III AND MITOCHONDRIAL TRANSCRIPTION, REACTOME RNA POL I TRANSCRIPTION, REACTOME TRANSCRIPTION, REACTOME MEIOSIS, REACTOME RNA POL I PROMOTER OPENING, REACTOME CHROMOSOME MAINTENANCE, REACTOME CELL CYCLE, REACTOME DEPOSITION OF NEW CENPA CONTAINING NUCLEOSOMES AT THE CENTROMERE, REACT…
ENSG00000198366	HIST1H3G	histone cluster 1, H3g	1872.17	1324.44	1.41	REACTOME AMYLOIDS, REACTOME MEIOTIC RECOMBINATION, REACTOME RNA POL I RNA POL III AND MITOCHONDRIAL TRANSCRIPTION, REACTOME RNA POL I TRANSCRIPTION, REACTOME TRANSCRIPTION, REACTOME MEIOSIS, REACTOME RNA POL I PROMOTER OPENING
ENSG00000124635	HIST1H2BJ	histone cluster 1, H2bj	3522.20	2645.99	1.33	REACTOME AMYLOIDS, REACTOME PACKAGING OF TELOMERE ENDS, REACTOME MEIOTIC RECOMBINATION, REACTOME RNA POL I RNA POL III AND MITOCHONDRIAL TRANSCRIPTION, REACTOME RNA POL I TRANSCRIPTION, REACTOME TRANSCRIPTION, REACTOME MEIOSIS, REACTOME RNA POL I PROMOTER OPENING, REACTOME CHROMOSOME MAINTENANCE, REACTOME CELL CYCLE, REACTOME DEPOSITION OF NEW CENPA CONTAINING NUCLEOSOMES AT THE CENTROMERE, REACT…
ENSG00000196176	HIST1H4E	histone cluster 1, H4e	14354.54	9362.63	1.53	REACTOME AMYLOIDS, REACTOME PACKAGING OF TELOMERE ENDS, REACTOME MEIOTIC RECOMBINATION, REACTOME RNA POL I RNA POL III AND MITOCHONDRIAL TRANSCRIPTION, REACTOME RNA POL I TRANSCRIPTION, REACTOME TRANSCRIPTION, REACTOME MEIOSIS, REACTOME RNA POL I PROMOTER OPENING, REACTOME CHROMOSOME MAINTENANCE, REACTOME CELL CYCLE, REACTOME DEPOSITION OF NEW CENPA CONTAINING NUCLEOSOMES AT THE CENTROMERE, REACT…
ENSG00000180596	HIST1H2BC	histone cluster 1, H2bc	3145.63	2541.18	1.24	REACTOME AMYLOIDS, REACTOME PACKAGING OF TELOMERE ENDS, REACTOME MEIOTIC RECOMBINATION, REACTOME RNA POL I RNA POL III AND MITOCHONDRIAL TRANSCRIPTION, REACTOME RNA POL I TRANSCRIPTION, REACTOME TRANSCRIPTION, REACTOME MEIOSIS, REACTOME RNA POL I PROMOTER OPENING, REACTOME CHROMOSOME MAINTENANCE, REACTOME CELL CYCLE, REACTOME DEPOSITION OF NEW CENPA CONTAINING NUCLEOSOMES AT THE CENTROMERE, REACT…
ENSG00000198366	HIST1H3F	histone cluster 1, H3f	533.42	438.42	1.22	REACTOME AMYLOIDS, REACTOME MEIOTIC RECOMBINATION, REACTOME RNA POL I RNA POL III AND MITOCHONDRIAL TRANSCRIPTION, REACTOME RNA POL I TRANSCRIPTION, REACTOME TRANSCRIPTION, REACTOME MEIOSIS, REACTOME RNA POL I PROMOTER OPENING
ENSG00000164032	H2AFZ	H2A histone family, member Z	4725.08	3615.57	1.31	REACTOME AMYLOIDS, REACTOME PACKAGING OF TELOMERE ENDS, REACTOME MEIOTIC RECOMBINATION, REACTOME RNA POL I RNA POL III AND MITOCHONDRIAL TRANSCRIPTION, REACTOME RNA POL I TRANSCRIPTION, REACTOME TRANSCRIPTION, REACTOME MEIOSIS, REACTOME RNA POL I PROMOTER OPENING, REACTOME CHROMOSOME MAINTENANCE, REACTOME CELL CYCLE, REACTOME DEPOSITION OF NEW CENPA CONTAINING NUCLEOSOMES AT THE CENTROMERE, REACT…
ENSG00000196226	HIST1H2BB	histone cluster 1, H2bb	752.60	679.48	1.11	REACTOME AMYLOIDS, REACTOME PACKAGING OF TELOMERE ENDS, REACTOME MEIOTIC RECOMBINATION, REACTOME RNA POL I RNA POL III AND MITOCHONDRIAL TRANSCRIPTION, REACTOME RNA POL I TRANSCRIPTION, REACTOME TRANSCRIPTION, REACTOME MEIOSIS, REACTOME RNA POL I PROMOTER OPENING, REACTOME CHROMOSOME MAINTENANCE, REACTOME CELL CYCLE, REACTOME DEPOSITION OF NEW CENPA CONTAINING NUCLEOSOMES AT THE CENTROMERE, REACT…
ENSG00000163041	H3F3B	H3 histone, family 3B (H3.3B)	6474.18	4906.19	1.32	REACTOME AMYLOIDS, REACTOME MEIOTIC RECOMBINATION, REACTOME RNA POL I RNA POL III AND MITOCHONDRIAL TRANSCRIPTION, REACTOME RNA POL I TRANSCRIPTION, REACTOME TRANSCRIPTION, REACTOME MEIOSIS, REACTOME RNA POL I PROMOTER OPENING
ENSG00000196866	HIST1H2AD	histone cluster 1, H2ad	3055.69	2570.33	1.19	REACTOME AMYLOIDS, REACTOME PACKAGING OF TELOMERE ENDS, REACTOME MEIOTIC RECOMBINATION, REACTOME RNA POL I RNA POL III AND MITOCHONDRIAL TRANSCRIPTION, REACTOME RNA POL I TRANSCRIPTION, REACTOME TRANSCRIPTION, REACTOME MEIOSIS, REACTOME RNA POL I PROMOTER OPENING, REACTOME CHROMOSOME MAINTENANCE, REACTOME CELL CYCLE, REACTOME DEPOSITION OF NEW CENPA CONTAINING NUCLEOSOMES AT THE CENTROMERE, REACT…
ENSG00000198366	HIST1H3C	histone cluster 1, H3c	1989.75	1589.19	1.25	REACTOME AMYLOIDS, REACTOME MEIOTIC RECOMBINATION, REACTOME RNA POL I RNA POL III AND MITOCHONDRIAL TRANSCRIPTION, REACTOME RNA POL I TRANSCRIPTION, REACTOME TRANSCRIPTION, REACTOME MEIOSIS, REACTOME RNA POL I PROMOTER OPENING
ENSG00000188486	H2AFX	H2A histone family, member X	149.91	134.30	1.12	REACTOME AMYLOIDS, REACTOME PACKAGING OF TELOMERE ENDS, REACTOME MEIOTIC RECOMBINATION, REACTOME RNA POL I RNA POL III AND MITOCHONDRIAL TRANSCRIPTION, REACTOME RNA POL I TRANSCRIPTION, REACTOME TRANSCRIPTION, REACTOME MEIOSIS, REACTOME RNA POL I PROMOTER OPENING, REACTOME CHROMOSOME MAINTENANCE, REACTOME CELL CYCLE, REACTOME DEPOSITION OF NEW CENPA CONTAINING NUCLEOSOMES AT THE CENTROMERE, REACT…
ENSG00000196176	HIST1H4B	histone cluster 1, H4b	7774.23	6283.50	1.24	REACTOME AMYLOIDS, REACTOME PACKAGING OF TELOMERE ENDS, REACTOME MEIOTIC RECOMBINATION, REACTOME RNA POL I RNA POL III AND MITOCHONDRIAL TRANSCRIPTION, REACTOME RNA POL I TRANSCRIPTION, REACTOME TRANSCRIPTION, REACTOME MEIOSIS, REACTOME RNA POL I PROMOTER OPENING, REACTOME CHROMOSOME MAINTENANCE, REACTOME CELL CYCLE, REACTOME DEPOSITION OF NEW CENPA CONTAINING NUCLEOSOMES AT THE CENTROMERE, REACT…
ENSG00000180573	HIST1H2AC	histone cluster 1, H2ac	2454.81	2325.14	1.06	REACTOME AMYLOIDS, REACTOME PACKAGING OF TELOMERE ENDS, REACTOME MEIOTIC RECOMBINATION, REACTOME RNA POL I RNA POL III AND MITOCHONDRIAL TRANSCRIPTION, REACTOME RNA POL I TRANSCRIPTION, REACTOME TRANSCRIPTION, REACTOME MEIOSIS, REACTOME RNA POL I PROMOTER OPENING, REACTOME CHROMOSOME MAINTENANCE, REACTOME CELL CYCLE, REACTOME DEPOSITION OF NEW CENPA CONTAINING NUCLEOSOMES AT THE CENTROMERE, REACT…
ENSG00000198366	HIST1H3J	histone cluster 1, H3j	365.91	325.76	1.12	REACTOME AMYLOIDS, REACTOME MEIOTIC RECOMBINATION, REACTOME RNA POL I RNA POL III AND MITOCHONDRIAL TRANSCRIPTION, REACTOME RNA POL I TRANSCRIPTION, REACTOME TRANSCRIPTION, REACTOME MEIOSIS, REACTOME RNA POL I PROMOTER OPENING
ENSG00000196176	HIST1H4J	histone cluster 1, H4j	1141.34	1016.98	1.12	REACTOME AMYLOIDS, REACTOME PACKAGING OF TELOMERE ENDS, REACTOME MEIOTIC RECOMBINATION, REACTOME RNA POL I RNA POL III AND MITOCHONDRIAL TRANSCRIPTION, REACTOME RNA POL I TRANSCRIPTION, REACTOME TRANSCRIPTION, REACTOME MEIOSIS, REACTOME RNA POL I PROMOTER OPENING, REACTOME CHROMOSOME MAINTENANCE, REACTOME CELL CYCLE, REACTOME DEPOSITION OF NEW CENPA CONTAINING NUCLEOSOMES AT THE CENTROMERE, REACT…
ENSG00000185130	HIST1H2BL	histone cluster 1, H2bl	3477.53	3158.54	1.10	REACTOME AMYLOIDS, REACTOME PACKAGING OF TELOMERE ENDS, REACTOME MEIOTIC RECOMBINATION, REACTOME RNA POL I RNA POL III AND MITOCHONDRIAL TRANSCRIPTION, REACTOME RNA POL I TRANSCRIPTION, REACTOME TRANSCRIPTION, REACTOME MEIOSIS, REACTOME RNA POL I PROMOTER OPENING, REACTOME CHROMOSOME MAINTENANCE, REACTOME CELL CYCLE, REACTOME DEPOSITION OF NEW CENPA CONTAINING NUCLEOSOMES AT THE CENTROMERE, REACT…
ENSG00000132604	TERF2	telomeric repeat binding factor 2	172.96	140.54	1.23	REACTOME PACKAGING OF TELOMERE ENDS, REACTOME MEIOSIS, REACTOME CHROMOSOME MAINTENANCE, REACTOME CELL CYCLE, REACTOME MEIOTIC SYNAPSIS, REACTOME TELOMERE MAINTENANCE
ENSG00000093009	CDC45	Cell division control protein 45 homolog	105.57	77.27	1.37	REACTOME ACTIVATION OF THE PRE REPLICATIVE COMPLEX, REACTOME DNA REPLICATION, REACTOME G2 M CHECKPOINTS, REACTOME ACTIVATION OF ATR IN RESPONSE TO REPLICATION STRESS, REACTOME CELL CYCLE MITOTIC, REACTOME CELL CYCLE, REACTOME MITOTIC M M G1 PHASES, REACTOME DNA STRAND ELONGATION
ENSG00000198056	PRIM1	primase, polypeptide 1, 49kDa	156.45	111.61	1.40	REACTOME ACTIVATION OF THE PRE REPLICATIVE COMPLEX, REACTOME DNA REPLICATION, KEGG DNA REPLICATION, REACTOME CELL CYCLE MITOTIC, REACTOME CHROMOSOME MAINTENANCE, REACTOME CELL CYCLE, REACTOME MITOTIC M M G1 PHASES, REACTOME EXTENSION OF TELOMERES, REACTOME DNA STRAND ELONGATION, REACTOME LAGGING STRAND SYNTHESIS, REACTOME TELOMERE MAINTENANCE
ENSG00000104738	MCM4	MCM4 minichromosome maintenance deficient 4 (S. cerevisiae)	150.44	100.56	1.50	REACTOME ACTIVATION OF THE PRE REPLICATIVE COMPLEX, REACTOME DNA REPLICATION, KEGG DNA REPLICATION, REACTOME G2 M CHECKPOINTS, REACTOME ACTIVATION OF ATR IN RESPONSE TO REPLICATION STRESS, REACTOME CELL CYCLE MITOTIC, REACTOME CELL CYCLE, REACTOME MITOTIC M M G1 PHASES, REACTOME DNA STRAND ELONGATION
ENSG00000125885	MCM8	MCM8 minichromosome maintenance deficient 8 (S. cerevisiae)	504.63	364.56	1.38	REACTOME ACTIVATION OF THE PRE REPLICATIVE COMPLEX, REACTOME DNA REPLICATION, REACTOME G2 M CHECKPOINTS, REACTOME ACTIVATION OF ATR IN RESPONSE TO REPLICATION STRESS, REACTOME CELL CYCLE MITOTIC, REACTOME CELL CYCLE, REACTOME MITOTIC M M G1 PHASES, REACTOME DNA STRAND ELONGATION
ENSG00000166508	MCM7	MCM7 minichromosome maintenance deficient 7 (S. cerevisiae)	768.85	502.03	1.53	REACTOME ACTIVATION OF THE PRE REPLICATIVE COMPLEX, REACTOME DNA REPLICATION, KEGG DNA REPLICATION, REACTOME G2 M CHECKPOINTS, REACTOME ACTIVATION OF ATR IN RESPONSE TO REPLICATION STRESS, REACTOME CELL CYCLE MITOTIC, REACTOME CELL CYCLE, REACTOME MITOTIC M M G1 PHASES, REACTOME DNA STRAND ELONGATION
ENSG00000132383	RPA1	replication protein A1, 70kDa	761.25	580.15	1.31	REACTOME ACTIVATION OF THE PRE REPLICATIVE COMPLEX, REACTOME MEIOTIC RECOMBINATION, REACTOME DNA REPLICATION, KEGG DNA REPLICATION, REACTOME MEIOSIS, REACTOME G2 M CHECKPOINTS, REACTOME ACTIVATION OF ATR IN RESPONSE TO REPLICATION STRESS, REACTOME CELL CYCLE MITOTIC, REACTOME CHROMOSOME MAINTENANCE, REACTOME CELL CYCLE, REACTOME MITOTIC M M G1 PHASES, REACTOME EXTENSION OF TELOMERES, REACTOME DNA…
ENSG00000123374	CDK2	cyclin-dependent kinase 2	82.84	69.29	1.20	REACTOME ACTIVATION OF THE PRE REPLICATIVE COMPLEX, REACTOME MEIOTIC RECOMBINATION, REACTOME DNA REPLICATION, REACTOME MEIOSIS, REACTOME G2 M CHECKPOINTS, REACTOME ACTIVATION OF ATR IN RESPONSE TO REPLICATION STRESS, REACTOME CELL CYCLE MITOTIC, REACTOME CELL CYCLE, REACTOME MITOTIC M M G1 PHASES
ENSG00000112118	MCM3	MCM3 minichromosome maintenance deficient 3 (S. cerevisiae)	1274.42	965.04	1.32	REACTOME ACTIVATION OF THE PRE REPLICATIVE COMPLEX, REACTOME DNA REPLICATION, KEGG DNA REPLICATION, REACTOME G2 M CHECKPOINTS, REACTOME ACTIVATION OF ATR IN RESPONSE TO REPLICATION STRESS, REACTOME CELL CYCLE MITOTIC, REACTOME CELL CYCLE, REACTOME MITOTIC M M G1 PHASES, REACTOME DNA STRAND ELONGATION
ENSG00000100297	MCM5	MCM5 minichromosome maintenance deficient 5, cell division cycle 46 (S. cerevisiae)	290.79	237.35	1.23	REACTOME ACTIVATION OF THE PRE REPLICATIVE COMPLEX, REACTOME DNA REPLICATION, KEGG DNA REPLICATION, REACTOME G2 M CHECKPOINTS, REACTOME ACTIVATION OF ATR IN RESPONSE TO REPLICATION STRESS, REACTOME CELL CYCLE MITOTIC, REACTOME CELL CYCLE, REACTOME MITOTIC M M G1 PHASES, REACTOME DNA STRAND ELONGATION
ENSG00000073111	MCM2	MCM2 minichromosome maintenance deficient 2, mitotin (S. cerevisiae)	304.98	250.69	1.22	REACTOME ACTIVATION OF THE PRE REPLICATIVE COMPLEX, REACTOME DNA REPLICATION, KEGG DNA REPLICATION, REACTOME G2 M CHECKPOINTS, REACTOME ACTIVATION OF ATR IN RESPONSE TO REPLICATION STRESS, REACTOME CELL CYCLE MITOTIC, REACTOME CELL CYCLE, REACTOME MITOTIC M M G1 PHASES, REACTOME DNA STRAND ELONGATION
ENSG00000101868	POLA1	polymerase (DNA directed), alpha 1	868.74	698.97	1.24	REACTOME ACTIVATION OF THE PRE REPLICATIVE COMPLEX, REACTOME DNA REPLICATION, KEGG DNA REPLICATION, REACTOME CELL CYCLE MITOTIC, REACTOME CHROMOSOME MAINTENANCE, REACTOME CELL CYCLE, REACTOME MITOTIC M M G1 PHASES, REACTOME EXTENSION OF TELOMERES, REACTOME DNA STRAND ELONGATION, REACTOME LAGGING STRAND SYNTHESIS, REACTOME TELOMERE MAINTENANCE
ENSG00000091651	ORC6	Origin recognition complex subunit 6	57.35	48.86	1.17	REACTOME ACTIVATION OF THE PRE REPLICATIVE COMPLEX, REACTOME DNA REPLICATION, REACTOME G2 M CHECKPOINTS, REACTOME ACTIVATION OF ATR IN RESPONSE TO REPLICATION STRESS, REACTOME CELL CYCLE MITOTIC, REACTOME CELL CYCLE, REACTOME MITOTIC M M G1 PHASES
ENSG00000100479	POLE2	polymerase (DNA directed), epsilon 2 (p59 subunit)	130.38	130.52	1.00	REACTOME ACTIVATION OF THE PRE REPLICATIVE COMPLEX, REACTOME DNA REPLICATION, KEGG DNA REPLICATION, REACTOME CELL CYCLE MITOTIC, REACTOME CHROMOSOME MAINTENANCE, REACTOME CELL CYCLE, REACTOME MITOTIC M M G1 PHASES, REACTOME EXTENSION OF TELOMERES, REACTOME TELOMERE MAINTENANCE
ENSG00000106399	RPA3	replication protein A3, 14kDa	457.84	404.17	1.13	REACTOME ACTIVATION OF THE PRE REPLICATIVE COMPLEX, REACTOME MEIOTIC RECOMBINATION, REACTOME DNA REPLICATION, KEGG DNA REPLICATION, REACTOME MEIOSIS, REACTOME CELL CYCLE MITOTIC, REACTOME CHROMOSOME MAINTENANCE, REACTOME CELL CYCLE, REACTOME MITOTIC M M G1 PHASES, REACTOME EXTENSION OF TELOMERES, REACTOME DNA STRAND ELONGATION, REACTOME LAGGING STRAND SYNTHESIS, REACTOME TELOMERE MAINTENANCE
ENSG00000165684	SNAPC4	small nuclear RNA activating complex, polypeptide 4, 190kDa	165.69	125.17	1.32	REACTOME RNA POL I RNA POL III AND MITOCHONDRIAL TRANSCRIPTION, REACTOME TRANSCRIPTION
ENSG00000099821	POLRMT	polymerase (RNA) mitochondrial (DNA directed)	394.09	275.56	1.43	REACTOME RNA POL I RNA POL III AND MITOCHONDRIAL TRANSCRIPTION, REACTOME TRANSCRIPTION
ENSG00000225830	ERCC6	excision repair cross-complementing rodent repair deficiency, complementation group 6	65.72	54.23	1.21	REACTOME RNA POL I RNA POL III AND MITOCHONDRIAL TRANSCRIPTION, REACTOME RNA POL I TRANSCRIPTION, REACTOME TRANSCRIPTION
ENSG00000166478	ZNF143	zinc finger protein 143	161.06	130.30	1.24	REACTOME RNA POL I RNA POL III AND MITOCHONDRIAL TRANSCRIPTION, REACTOME TRANSCRIPTION
ENSG00000147862	NFIB	nuclear factor I/B	563.69	385.36	1.46	REACTOME RNA POL I RNA POL III AND MITOCHONDRIAL TRANSCRIPTION, REACTOME TRANSCRIPTION
ENSG00000204371	EHMT2	euchromatic histone-lysine N-methyltransferase 2	478.18	397.37	1.20	REACTOME RNA POL I RNA POL III AND MITOCHONDRIAL TRANSCRIPTION, REACTOME RNA POL I TRANSCRIPTION, REACTOME TRANSCRIPTION
ENSG00000115207	GTF3C2	general transcription factor IIIC, polypeptide 2, beta 110kDa	1245.23	937.49	1.33	REACTOME RNA POL I RNA POL III AND MITOCHONDRIAL TRANSCRIPTION, REACTOME TRANSCRIPTION
ENSG00000114166	KAT2B	Histone acetyltransferase KAT2B	72.93	64.14	1.14	REACTOME RNA POL I RNA POL III AND MITOCHONDRIAL TRANSCRIPTION, REACTOME RNA POL I TRANSCRIPTION, REACTOME TRANSCRIPTION
ENSG00000100413	POLR3H	polymerase (RNA) III (DNA directed) polypeptide H (22.9kD)	115.74	103.72	1.12	REACTOME RNA POL I RNA POL III AND MITOCHONDRIAL TRANSCRIPTION, REACTOME TRANSCRIPTION
ENSG00000102882	MAPK3	mitogen-activated protein kinase 3	287.11	239.42	1.20	REACTOME RNA POL I RNA POL III AND MITOCHONDRIAL TRANSCRIPTION, REACTOME RNA POL I TRANSCRIPTION, REACTOME TRANSCRIPTION, REACTOME RNA POL I PROMOTER OPENING
ENSG00000143190	POU2F1	POU domain, class 2, transcription factor 1	846.86	638.97	1.33	REACTOME RNA POL I RNA POL III AND MITOCHONDRIAL TRANSCRIPTION, REACTOME TRANSCRIPTION
ENSG00000164975	SNAPC3	small nuclear RNA activating complex, polypeptide 3, 50kDa	551.50	523.01	1.05	REACTOME RNA POL I RNA POL III AND MITOCHONDRIAL TRANSCRIPTION, REACTOME TRANSCRIPTION
ENSG00000058600	POLR3E	polymerase (RNA) III (DNA directed) polypeptide E (80kD)	433.84	347.56	1.25	REACTOME RNA POL I RNA POL III AND MITOCHONDRIAL TRANSCRIPTION, REACTOME TRANSCRIPTION
ENSG00000251198	SPC25	Kinetochore protein Spc25	183.06	98.88	1.85	REACTOME DNA REPLICATION, REACTOME MITOTIC PROMETAPHASE, REACTOME CELL CYCLE MITOTIC, REACTOME CELL CYCLE, REACTOME MITOTIC M M G1 PHASES
ENSG00000123219	CENPK	centromere protein K	62.50	41.81	1.50	REACTOME DNA REPLICATION, REACTOME MITOTIC PROMETAPHASE, REACTOME CELL CYCLE MITOTIC, REACTOME CHROMOSOME MAINTENANCE, REACTOME CELL CYCLE, REACTOME MITOTIC M M G1 PHASES, REACTOME DEPOSITION OF NEW CENPA CONTAINING NUCLEOSOMES AT THE CENTROMERE
ENSG00000133119	RFC3	replication factor C (activator 1) 3, 38kDa	207.33	144.74	1.43	REACTOME DNA REPLICATION, KEGG DNA REPLICATION, REACTOME G2 M CHECKPOINTS, REACTOME ACTIVATION OF ATR IN RESPONSE TO REPLICATION STRESS, REACTOME CELL CYCLE MITOTIC, REACTOME CHROMOSOME MAINTENANCE, REACTOME CELL CYCLE, REACTOME EXTENSION OF TELOMERES, REACTOME DNA STRAND ELONGATION, REACTOME LAGGING STRAND SYNTHESIS, REACTOME TELOMERE MAINTENANCE
ENSG00000080986	NDC80	Kinetochore protein NDC80 homolog	120.78	92.35	1.31	REACTOME DNA REPLICATION, REACTOME MITOTIC PROMETAPHASE, REACTOME CELL CYCLE MITOTIC, REACTOME CELL CYCLE, REACTOME MITOTIC M M G1 PHASES
ENSG00000089685	BIRC5	baculoviral IAP repeat-containing 5 (survivin)	282.00	199.67	1.41	REACTOME DNA REPLICATION, REACTOME MITOTIC PROMETAPHASE, REACTOME CELL CYCLE MITOTIC, REACTOME CELL CYCLE, REACTOME MITOTIC M M G1 PHASES
ENSG00000105486	LIG1	ligase I, DNA, ATP-dependent	239.60	179.79	1.33	REACTOME DNA REPLICATION, KEGG DNA REPLICATION, REACTOME CELL CYCLE MITOTIC, REACTOME CHROMOSOME MAINTENANCE, REACTOME CELL CYCLE, REACTOME EXTENSION OF TELOMERES, REACTOME DNA STRAND ELONGATION, REACTOME LAGGING STRAND SYNTHESIS, REACTOME TELOMERE MAINTENANCE
ENSG00000115163	CENPA	centromere protein A	78.55	55.40	1.42	REACTOME DNA REPLICATION, REACTOME MITOTIC PROMETAPHASE, REACTOME CELL CYCLE MITOTIC, REACTOME CHROMOSOME MAINTENANCE, REACTOME CELL CYCLE, REACTOME MITOTIC M M G1 PHASES, REACTOME DEPOSITION OF NEW CENPA CONTAINING NUCLEOSOMES AT THE CENTROMERE
ENSG00000169679	BUB1	BUB1 budding uninhibited by benzimidazoles 1 homolog (yeast)	149.08	103.60	1.44	REACTOME DNA REPLICATION, REACTOME MITOTIC PROMETAPHASE, REACTOME CELL CYCLE MITOTIC, REACTOME CELL CYCLE, REACTOME MITOTIC M M G1 PHASES
ENSG00000149636	DSN1	Kinetochore-associated protein DSN1 homolog	88.77	71.46	1.24	REACTOME DNA REPLICATION, REACTOME MITOTIC PROMETAPHASE, REACTOME CELL CYCLE MITOTIC, REACTOME CELL CYCLE, REACTOME MITOTIC M M G1 PHASES
ENSG00000118007	STAG1	stromal antigen 1	83.11	65.41	1.27	REACTOME DNA REPLICATION, REACTOME MEIOSIS, REACTOME MITOTIC PROMETAPHASE, REACTOME CELL CYCLE MITOTIC, REACTOME CHROMOSOME MAINTENANCE, REACTOME CELL CYCLE, REACTOME MITOTIC M M G1 PHASES, REACTOME MEIOTIC SYNAPSIS
ENSG00000161888	SPC24	Kinetochore protein Spc24	209.67	169.64	1.24	REACTOME DNA REPLICATION, REACTOME MITOTIC PROMETAPHASE, REACTOME CELL CYCLE MITOTIC, REACTOME CELL CYCLE, REACTOME MITOTIC M M G1 PHASES
ENSG00000178999	AURKB	aurora kinase B	89.93	64.26	1.40	REACTOME DNA REPLICATION, REACTOME MITOTIC PROMETAPHASE, REACTOME CELL CYCLE MITOTIC, REACTOME CELL CYCLE, REACTOME MITOTIC M M G1 PHASES
ENSG00000040275	CCDC99	coiled-coil domain containing 99	81.54	69.17	1.18	REACTOME DNA REPLICATION, REACTOME MITOTIC PROMETAPHASE, REACTOME CELL CYCLE MITOTIC, REACTOME CELL CYCLE, REACTOME MITOTIC M M G1 PHASES
ENSG00000112312	GMNN	geminin, DNA replication inhibitor	651.23	471.38	1.38	REACTOME DNA REPLICATION, REACTOME CELL CYCLE MITOTIC, REACTOME CELL CYCLE, REACTOME MITOTIC M M G1 PHASES
ENSG00000101412	E2F1	E2F transcription factor 1	94.48	81.13	1.17	REACTOME DNA REPLICATION, REACTOME CELL CYCLE MITOTIC, REACTOME CELL CYCLE, REACTOME MITOTIC M M G1 PHASES
ENSG00000163918	RFC4	replication factor C (activator 1) 4, 37kDa	437.02	340.57	1.28	REACTOME DNA REPLICATION, KEGG DNA REPLICATION, REACTOME G2 M CHECKPOINTS, REACTOME ACTIVATION OF ATR IN RESPONSE TO REPLICATION STRESS, REACTOME CELL CYCLE MITOTIC, REACTOME CHROMOSOME MAINTENANCE, REACTOME CELL CYCLE, REACTOME EXTENSION OF TELOMERES, REACTOME DNA STRAND ELONGATION, REACTOME LAGGING STRAND SYNTHESIS, REACTOME TELOMERE MAINTENANCE
ENSG00000134690	CDCA8	cell division cycle associated 8	97.14	76.63	1.27	REACTOME DNA REPLICATION, REACTOME MITOTIC PROMETAPHASE, REACTOME CELL CYCLE MITOTIC, REACTOME CELL CYCLE, REACTOME MITOTIC M M G1 PHASES
ENSG00000111445	RFC5	replication factor C (activator 1) 5, 36.5kDa	414.42	344.11	1.20	REACTOME DNA REPLICATION, KEGG DNA REPLICATION, REACTOME G2 M CHECKPOINTS, REACTOME ACTIVATION OF ATR IN RESPONSE TO REPLICATION STRESS, REACTOME CELL CYCLE MITOTIC, REACTOME CHROMOSOME MAINTENANCE, REACTOME CELL CYCLE, REACTOME EXTENSION OF TELOMERES, REACTOME DNA STRAND ELONGATION, REACTOME LAGGING STRAND SYNTHESIS, REACTOME TELOMERE MAINTENANCE
ENSG00000164109	MAD2L1	MAD2 mitotic arrest deficient-like 1 (yeast)	179.09	152.78	1.17	REACTOME DNA REPLICATION, REACTOME MITOTIC PROMETAPHASE, REACTOME CELL CYCLE MITOTIC, REACTOME CELL CYCLE, REACTOME MITOTIC M M G1 PHASES
ENSG00000156970	BUB1B	BUB1 budding uninhibited by benzimidazoles 1 homolog beta (yeast)	154.37	133.44	1.16	REACTOME DNA REPLICATION, REACTOME MITOTIC PROMETAPHASE, REACTOME CELL CYCLE MITOTIC, REACTOME CELL CYCLE, REACTOME MITOTIC M M G1 PHASES
ENSG00000086827	ZW10	ZW10, kinetochore associated, homolog (Drosophila)	150.13	137.42	1.09	REACTOME DNA REPLICATION, REACTOME MITOTIC PROMETAPHASE, REACTOME CELL CYCLE MITOTIC, REACTOME CELL CYCLE, REACTOME MITOTIC M M G1 PHASES
ENSG00000077514	POLD3	polymerase (DNA-directed), delta 3, accessory subunit	293.52	258.88	1.13	REACTOME DNA REPLICATION, KEGG DNA REPLICATION, REACTOME CELL CYCLE MITOTIC, REACTOME CHROMOSOME MAINTENANCE, REACTOME CELL CYCLE, REACTOME EXTENSION OF TELOMERES, REACTOME DNA STRAND ELONGATION, REACTOME LAGGING STRAND SYNTHESIS, REACTOME TELOMERE MAINTENANCE
ENSG00000069248	NUP133	nucleoporin 133kDa	363.10	299.01	1.21	REACTOME DNA REPLICATION, REACTOME MITOTIC PROMETAPHASE, REACTOME CELL CYCLE MITOTIC, REACTOME CELL CYCLE, REACTOME MITOTIC M M G1 PHASES
ENSG00000186298	PPP1CC	protein phosphatase 1, catalytic subunit, gamma isoform	3980.00	3698.11	1.08	REACTOME DNA REPLICATION, REACTOME MITOTIC PROMETAPHASE, REACTOME CELL CYCLE MITOTIC, REACTOME CELL CYCLE, REACTOME MITOTIC M M G1 PHASES
ENSG00000154001	PPP2R5E	protein phosphatase 2, regulatory subunit B (B56), epsilon isoform	341.20	300.82	1.13	REACTOME DNA REPLICATION, REACTOME MITOTIC PROMETAPHASE, REACTOME CELL CYCLE MITOTIC, REACTOME CELL CYCLE, REACTOME MITOTIC M M G1 PHASES
ENSG00000137713	PPP2R1B	protein phosphatase 2 (formerly 2A), regulatory subunit A (PR 65), beta isoform	48.07	53.77	0.89	REACTOME DNA REPLICATION, REACTOME MITOTIC PROMETAPHASE, REACTOME CELL CYCLE MITOTIC, REACTOME CELL CYCLE, REACTOME MITOTIC M M G1 PHASES
ENSG00000087191	PSMC5	proteasome (prosome, macropain) 26S subunit, ATPase, 5	722.42	593.91	1.22	REACTOME DNA REPLICATION, REACTOME CELL CYCLE MITOTIC, REACTOME CELL CYCLE, REACTOME MITOTIC M M G1 PHASES
ENSG00000125450	NUP85	nucleoporin 85kDa	179.41	153.29	1.17	REACTOME DNA REPLICATION, REACTOME MITOTIC PROMETAPHASE, REACTOME CELL CYCLE MITOTIC, REACTOME CELL CYCLE, REACTOME MITOTIC M M G1 PHASES
ENSG00000123810	B9D2	B9 domain-containing protein 2	237.81	215.30	1.11	REACTOME DNA REPLICATION, REACTOME MITOTIC PROMETAPHASE, REACTOME CELL CYCLE MITOTIC, REACTOME CELL CYCLE, REACTOME MITOTIC M M G1 PHASES
ENSG00000175166	PSMD2	proteasome (prosome, macropain) 26S subunit, non-ATPase, 2	1377.44	1272.45	1.08	REACTOME DNA REPLICATION, REACTOME CELL CYCLE MITOTIC, REACTOME CELL CYCLE, REACTOME MITOTIC M M G1 PHASES
ENSG00000163535	SGOL2	shugoshin-like 2 (S. pombe)	59.52	56.23	1.06	REACTOME DNA REPLICATION, REACTOME MITOTIC PROMETAPHASE, REACTOME CELL CYCLE MITOTIC, REACTOME CELL CYCLE, REACTOME MITOTIC M M G1 PHASES
ENSG00000184445	KNTC1	kinetochore associated 1	60.69	51.23	1.19	REACTOME DNA REPLICATION, REACTOME MITOTIC PROMETAPHASE, REACTOME CELL CYCLE MITOTIC, REACTOME CELL CYCLE, REACTOME MITOTIC M M G1 PHASES
ENSG00000102384	CENPI	centromere protein I	103.32	92.23	1.12	REACTOME DNA REPLICATION, REACTOME MITOTIC PROMETAPHASE, REACTOME CELL CYCLE MITOTIC, REACTOME CHROMOSOME MAINTENANCE, REACTOME CELL CYCLE, REACTOME MITOTIC M M G1 PHASES, REACTOME DEPOSITION OF NEW CENPA CONTAINING NUCLEOSOMES AT THE CENTROMERE
ENSG00000175482	POLD4	polymerase (DNA-directed), delta 4	1792.79	1564.05	1.15	REACTOME DNA REPLICATION, KEGG DNA REPLICATION, REACTOME CELL CYCLE MITOTIC, REACTOME CHROMOSOME MAINTENANCE, REACTOME CELL CYCLE, REACTOME EXTENSION OF TELOMERES, REACTOME DNA STRAND ELONGATION, REACTOME LAGGING STRAND SYNTHESIS, REACTOME TELOMERE MAINTENANCE
ENSG00000164754	RAD21	RAD21 homolog (S. pombe)	2263.70	1843.84	1.23	REACTOME DNA REPLICATION, REACTOME MEIOSIS, REACTOME MITOTIC PROMETAPHASE, REACTOME CELL CYCLE MITOTIC, REACTOME CHROMOSOME MAINTENANCE, REACTOME CELL CYCLE, REACTOME MITOTIC M M G1 PHASES, REACTOME MEIOTIC SYNAPSIS
ENSG00000143228	NUF2	Kinetochore protein Nuf2	83.77	69.49	1.21	REACTOME DNA REPLICATION, REACTOME MITOTIC PROMETAPHASE, REACTOME CELL CYCLE MITOTIC, REACTOME CELL CYCLE, REACTOME MITOTIC M M G1 PHASES
ENSG00000112242	E2F3	E2F transcription factor 3	2213.18	1837.64	1.20	REACTOME DNA REPLICATION, REACTOME CELL CYCLE MITOTIC, REACTOME CELL CYCLE, REACTOME MITOTIC M M G1 PHASES
ENSG00000256950	PSMD9	proteasome (prosome, macropain) 26S subunit, non-ATPase, 9	76.95	104.95	0.73	REACTOME DNA REPLICATION, REACTOME CELL CYCLE MITOTIC, REACTOME CELL CYCLE, REACTOME MITOTIC M M G1 PHASES
ENSG00000106628	POLD2	polymerase (DNA directed), delta 2, regulatory subunit 50kDa	786.97	769.72	1.02	REACTOME DNA REPLICATION, KEGG DNA REPLICATION, REACTOME CELL CYCLE MITOTIC, REACTOME CHROMOSOME MAINTENANCE, REACTOME CELL CYCLE, REACTOME EXTENSION OF TELOMERES, REACTOME DNA STRAND ELONGATION, REACTOME LAGGING STRAND SYNTHESIS, REACTOME TELOMERE MAINTENANCE
ENSG00000101972	STAG2	stromal antigen 2	318.87	278.95	1.14	REACTOME DNA REPLICATION, REACTOME MEIOSIS, REACTOME MITOTIC PROMETAPHASE, REACTOME CELL CYCLE MITOTIC, REACTOME CHROMOSOME MAINTENANCE, REACTOME CELL CYCLE, REACTOME MITOTIC M M G1 PHASES, REACTOME MEIOTIC SYNAPSIS
ENSG00000131153	GINS2	GINS complex subunit 2 (Psf2 homolog)	174.15	170.69	1.02	REACTOME DNA REPLICATION, REACTOME CELL CYCLE MITOTIC, REACTOME CELL CYCLE, REACTOME DNA STRAND ELONGATION
ENSG00000031691	CENPQ	centromere protein Q	66.56	60.24	1.11	REACTOME DNA REPLICATION, REACTOME MITOTIC PROMETAPHASE, REACTOME CELL CYCLE MITOTIC, REACTOME CHROMOSOME MAINTENANCE, REACTOME CELL CYCLE, REACTOME MITOTIC M M G1 PHASES, REACTOME DEPOSITION OF NEW CENPA CONTAINING NUCLEOSOMES AT THE CENTROMERE
ENSG00000145241	CENPC1	centromere protein C 1	412.94	375.60	1.10	REACTOME DNA REPLICATION, REACTOME MITOTIC PROMETAPHASE, REACTOME CELL CYCLE MITOTIC, REACTOME CELL CYCLE, REACTOME MITOTIC M M G1 PHASES
ENSG00000175216	CKAP5	cytoskeleton associated protein 5	763.21	734.19	1.04	REACTOME DNA REPLICATION, REACTOME MITOTIC PROMETAPHASE, REACTOME CELL CYCLE MITOTIC, REACTOME CELL CYCLE, REACTOME MITOTIC M M G1 PHASES
ENSG00000082258	CCNT2	cyclin T2	226.72	158.74	1.43	REACTOME TRANSCRIPTION
ENSG00000165934	CPSF2	cleavage and polyadenylation specific factor 2, 100kDa	75.91	59.10	1.28	REACTOME TRANSCRIPTION
ENSG00000060069	CTDP1	CTD (carboxy-terminal domain, RNA polymerase II, polypeptide A) phosphatase, subunit 1	107.90	102.31	1.06	REACTOME TRANSCRIPTION
ENSG00000011007	TCEB3	transcription elongation factor B (SIII), polypeptide 3 (110kDa, elongin A)	245.24	187.24	1.31	REACTOME TRANSCRIPTION
ENSG00000163950	SLBP	stem-loop (histone) binding protein	305.04	248.73	1.23	REACTOME TRANSCRIPTION
ENSG00000167005	NUDT21	nudix (nucleoside diphosphate linked moiety X)-type motif 21	195.40	145.63	1.34	REACTOME TRANSCRIPTION
ENSG00000196235	SUPT5H	suppressor of Ty 5 homolog (S. cerevisiae)	640.73	437.26	1.47	REACTOME TRANSCRIPTION
ENSG00000140829	DHX38	DEAH (Asp-Glu-Ala-His) box polypeptide 38	192.55	145.89	1.32	REACTOME TRANSCRIPTION
ENSG00000103363	TCEB2	transcription elongation factor B (SIII), polypeptide 2 (18kDa, elongin B)	145.57	136.35	1.07	REACTOME TRANSCRIPTION
ENSG00000106290	TAF6	TAF6 RNA polymerase II, TATA box binding protein (TBP)-associated factor, 80kDa	427.07	378.72	1.13	REACTOME TRANSCRIPTION
ENSG00000256775	CPSF1	cleavage and polyadenylation specific factor 1, 160kDa	132.95	105.51	1.26	REACTOME TRANSCRIPTION
ENSG00000149136	SSRP1	structure specific recognition protein 1	2785.60	2344.20	1.19	REACTOME TRANSCRIPTION
ENSG00000176102	CSTF3	cleavage stimulation factor, 3' pre-RNA, subunit 3, 77kDa	7658.48	6436.89	1.19	REACTOME TRANSCRIPTION
ENSG00000101158	TH1L	TH1-like (Drosophila)	491.16	445.40	1.10	REACTOME TRANSCRIPTION
ENSG00000101811	CSTF2	cleavage stimulation factor, 3' pre-RNA, subunit 2, 64kDa	213.09	187.10	1.14	REACTOME TRANSCRIPTION
ENSG00000181817	LSM10	LSM10, U7 small nuclear RNA associated	148.50	132.06	1.13	REACTOME TRANSCRIPTION
ENSG00000035928	RFC1	replication factor C (activator 1) 1, 145kDa	157.59	121.30	1.30	KEGG DNA REPLICATION
ENSG00000148229	POLE3	polymerase (DNA directed), epsilon 3 (p17 subunit)	394.51	338.65	1.17	KEGG DNA REPLICATION
ENSG00000066923	STAG3	stromal antigen 3	317.51	246.24	1.29	REACTOME MEIOSIS, REACTOME CHROMOSOME MAINTENANCE, REACTOME CELL CYCLE, REACTOME MEIOTIC SYNAPSIS
ENSG00000054654	SYNE2	spectrin repeat containing, nuclear envelope 2	239.23	212.54	1.13	REACTOME MEIOSIS, REACTOME CHROMOSOME MAINTENANCE, REACTOME CELL CYCLE, REACTOME MEIOTIC SYNAPSIS
ENSG00000126803	HSPA2	heat shock 70kDa protein 2	106.01	93.70	1.13	REACTOME MEIOSIS, REACTOME CHROMOSOME MAINTENANCE, REACTOME CELL CYCLE, REACTOME MEIOTIC SYNAPSIS
ENSG00000197459	HIST1H2BH	histone cluster 1, H2bh	2259.24	2057.81	1.10	REACTOME MEIOSIS, REACTOME CHROMOSOME MAINTENANCE, REACTOME CELL CYCLE, REACTOME DEPOSITION OF NEW CENPA CONTAINING NUCLEOSOMES AT THE CENTROMERE, REACTOME MEIOTIC SYNAPSIS, REACTOME TELOMERE MAINTENANCE
ENSG00000103275	UBE2I	ubiquitin-conjugating enzyme E2I (UBC9 homolog, yeast)	3608.70	3209.00	1.13	REACTOME MEIOSIS, REACTOME CHROMOSOME MAINTENANCE, REACTOME CELL CYCLE, REACTOME MEIOTIC SYNAPSIS
ENSG00000184260	HIST2H2AC	histone cluster 2, H2ac	2854.83	2611.04	1.09	REACTOME MEIOSIS, REACTOME CHROMOSOME MAINTENANCE, REACTOME CELL CYCLE, REACTOME DEPOSITION OF NEW CENPA CONTAINING NUCLEOSOMES AT THE CENTROMERE, REACTOME MEIOTIC SYNAPSIS
ENSG00000170312	CDK1	Cyclin-dependent kinase 1	67.34	58.13	1.16	REACTOME G2 M CHECKPOINTS, REACTOME CELL CYCLE MITOTIC, REACTOME CELL CYCLE
ENSG00000172613	RAD9A	RAD9 homolog A (S. pombe)	106.09	101.00	1.05	REACTOME G2 M CHECKPOINTS, REACTOME ACTIVATION OF ATR IN RESPONSE TO REPLICATION STRESS, REACTOME CELL CYCLE
ENSG00000157456	CCNB2	cyclin B2	132.59	105.69	1.26	REACTOME G2 M CHECKPOINTS, REACTOME CELL CYCLE MITOTIC, REACTOME CELL CYCLE
ENSG00000164045	CDC25A	cell division cycle 25A	78.48	69.34	1.13	REACTOME G2 M CHECKPOINTS, REACTOME ACTIVATION OF ATR IN RESPONSE TO REPLICATION STRESS, REACTOME CELL CYCLE MITOTIC, REACTOME CELL CYCLE
ENSG00000134057	CCNB1	cyclin B1	152.54	124.06	1.23	REACTOME G2 M CHECKPOINTS, REACTOME CELL CYCLE MITOTIC, REACTOME CELL CYCLE
ENSG00000164053	ATRIP	ATR-interacting protein	66.50	59.87	1.11	REACTOME G2 M CHECKPOINTS, REACTOME ACTIVATION OF ATR IN RESPONSE TO REPLICATION STRESS, REACTOME CELL CYCLE
ENSG00000158402	CDC25C	cell division cycle 25C	59.84	53.02	1.13	REACTOME G2 M CHECKPOINTS, REACTOME ACTIVATION OF ATR IN RESPONSE TO REPLICATION STRESS, REACTOME CELL CYCLE MITOTIC, REACTOME CELL CYCLE
ENSG00000120253	NUP43	nucleoporin 43kDa	532.90	501.91	1.06	REACTOME MITOTIC PROMETAPHASE, REACTOME MITOTIC M M G1 PHASES
ENSG00000154473	BUB3	BUB3 budding uninhibited by benzimidazoles 3 homolog (yeast)	513.72	464.13	1.11	REACTOME MITOTIC PROMETAPHASE, REACTOME MITOTIC M M G1 PHASES
ENSG00000111581	NUP107	nucleoporin 107kDa	2831.04	2403.06	1.18	REACTOME MITOTIC PROMETAPHASE, REACTOME MITOTIC M M G1 PHASES
ENSG00000153044	CENPH	centromere protein H	59.71	54.91	1.09	REACTOME MITOTIC PROMETAPHASE, REACTOME MITOTIC M M G1 PHASES
ENSG00000205250	E2F4	E2F transcription factor 4, p107/p130-binding	581.66	288.34	2.02	REACTOME CELL CYCLE MITOTIC, REACTOME CELL CYCLE
ENSG00000175063	UBE2C	ubiquitin-conjugating enzyme E2C	522.51	293.40	1.78	REACTOME CELL CYCLE MITOTIC, REACTOME CELL CYCLE
ENSG00000183814	LIN9	lin-9 homolog (C. elegans)	415.21	311.94	1.33	REACTOME CELL CYCLE MITOTIC, REACTOME CELL CYCLE
ENSG00000126216	TUBGCP3	tubulin, gamma complex associated protein 3	127.79	94.60	1.35	REACTOME CELL CYCLE MITOTIC, REACTOME CELL CYCLE
ENSG00000114107	CEP70	centrosomal protein 70kDa	150.55	127.36	1.18	REACTOME CELL CYCLE MITOTIC, REACTOME CELL CYCLE
ENSG00000171848	RRM2	ribonucleotide reductase M2 polypeptide	212.72	163.23	1.30	REACTOME CELL CYCLE MITOTIC, REACTOME CELL CYCLE
ENSG00000153107	ANAPC1	anaphase promoting complex subunit 1	90.77	86.11	1.05	REACTOME CELL CYCLE MITOTIC, REACTOME CELL CYCLE
ENSG00000080839	RBL1	retinoblastoma-like 1 (p107)	55.04	47.26	1.17	REACTOME CELL CYCLE MITOTIC, REACTOME CELL CYCLE
ENSG00000118971	CCND2	cyclin D2	11047.34	8148.79	1.36	REACTOME CELL CYCLE MITOTIC, REACTOME CELL CYCLE
ENSG00000131462	TUBG1	tubulin, gamma 1	576.30	450.69	1.28	REACTOME CELL CYCLE MITOTIC, REACTOME CELL CYCLE
ENSG00000145604	SKP2	S-phase kinase-associated protein 2 (p45)	197.41	169.26	1.17	REACTOME CELL CYCLE MITOTIC, REACTOME CELL CYCLE
ENSG00000164611	PTTG1	pituitary tumor-transforming 1	709.24	572.47	1.24	REACTOME CELL CYCLE MITOTIC, REACTOME CELL CYCLE
ENSG00000101004	NINL	Ninein-like protein	355.22	286.56	1.24	REACTOME CELL CYCLE MITOTIC, REACTOME CELL CYCLE
ENSG00000087586	AURKA	aurora kinase A	189.99	170.65	1.11	REACTOME CELL CYCLE MITOTIC, REACTOME CELL CYCLE
ENSG00000116127	ALMS1	Alstrom syndrome 1	148.82	110.77	1.34	REACTOME CELL CYCLE MITOTIC, REACTOME CELL CYCLE
ENSG00000112576	CCND3	cyclin D3	110.32	85.99	1.28	REACTOME CELL CYCLE MITOTIC, REACTOME CELL CYCLE
ENSG00000137497	NUMA1	nuclear mitotic apparatus protein 1	1050.50	929.26	1.13	REACTOME CELL CYCLE MITOTIC, REACTOME CELL CYCLE
ENSG00000228716	DHFR	dihydrofolate reductase	102.03	86.87	1.18	REACTOME CELL CYCLE MITOTIC, REACTOME CELL CYCLE
ENSG00000130640	TUBGCP2	tubulin, gamma complex associated protein 2	577.84	492.46	1.17	REACTOME CELL CYCLE MITOTIC, REACTOME CELL CYCLE
ENSG00000108953	YWHAE	tyrosine 3-monooxygenase/tryptophan 5-monooxygenase activation protein, epsilon polypeptide	3875.54	3095.90	1.25	REACTOME CELL CYCLE MITOTIC, REACTOME CELL CYCLE
ENSG00000197102	DYNC1H1	dynein, cytoplasmic 1, heavy chain 1	2931.22	2348.60	1.25	REACTOME CELL CYCLE MITOTIC, REACTOME CELL CYCLE
ENSG00000103479	RBL2	retinoblastoma-like 2 (p130)	233.87	208.78	1.12	REACTOME CELL CYCLE MITOTIC, REACTOME CELL CYCLE
ENSG00000224156	TUBB	tubulin, beta	4708.56	4129.67	1.14	REACTOME CELL CYCLE MITOTIC, REACTOME CELL CYCLE
ENSG00000173207	CKS1B	CDC28 protein kinase regulatory subunit 1B	240.17	184.95	1.30	REACTOME CELL CYCLE MITOTIC, REACTOME CELL CYCLE
ENSG00000112877	CEP72	centrosomal protein 72kDa	127.11	111.04	1.15	REACTOME CELL CYCLE MITOTIC, REACTOME CELL CYCLE
ENSG00000105810	CDK6	cyclin-dependent kinase 6	234.04	207.50	1.13	REACTOME CELL CYCLE MITOTIC, REACTOME CELL CYCLE
ENSG00000166167	BTRC	beta-transducin repeat containing	155.56	150.48	1.03	REACTOME CELL CYCLE MITOTIC, REACTOME CELL CYCLE
ENSG00000136861	CDK5RAP2	CDK5 regulatory subunit associated protein 2	796.67	601.49	1.32	REACTOME CELL CYCLE MITOTIC, REACTOME CELL CYCLE
ENSG00000164162	ANAPC10	anaphase promoting complex subunit 10	111.86	106.16	1.05	REACTOME CELL CYCLE MITOTIC, REACTOME CELL CYCLE
ENSG00000166037	CEP57	centrosomal protein 57kDa	2075.88	1718.87	1.21	REACTOME CELL CYCLE MITOTIC, REACTOME CELL CYCLE
ENSG00000141577	AZI1	5-azacytidine induced 1	121.12	110.11	1.10	REACTOME CELL CYCLE MITOTIC, REACTOME CELL CYCLE
ENSG00000119397	CNTRL	Centriolin	75.84	73.65	1.03	REACTOME CELL CYCLE MITOTIC, REACTOME CELL CYCLE
ENSG00000147400	CETN2	centrin, EF-hand protein, 2	1883.36	1588.30	1.19	REACTOME CELL CYCLE MITOTIC, REACTOME CELL CYCLE
ENSG00000020426	MNAT1	menage a trois homolog 1, cyclin H assembly factor (Xenopus laevis)	576.76	503.59	1.15	REACTOME CELL CYCLE MITOTIC, REACTOME CELL CYCLE
ENSG00000072401	UBE2D1	ubiquitin-conjugating enzyme E2D 1 (UBC4/5 homolog, yeast)	437.44	345.87	1.27	REACTOME CELL CYCLE MITOTIC, REACTOME CELL CYCLE
ENSG00000104147	OIP5	Opa interacting protein 5	152.23	151.66	1.00	REACTOME CHROMOSOME MAINTENANCE, REACTOME CELL CYCLE, REACTOME DEPOSITION OF NEW CENPA CONTAINING NUCLEOSOMES AT THE CENTROMERE
ENSG00000153147	SMARCA5	SWI/SNF related, matrix associated, actin dependent regulator of chromatin, subfamily a, member 5	1545.28	1420.02	1.09	REACTOME CHROMOSOME MAINTENANCE, REACTOME DEPOSITION OF NEW CENPA CONTAINING NUCLEOSOMES AT THE CENTROMERE
ENSG00000183558	HIST2H2AA4	histone cluster 2, H2aa4	2657.16	2466.92	1.08	REACTOME CHROMOSOME MAINTENANCE, REACTOME DEPOSITION OF NEW CENPA CONTAINING NUCLEOSOMES AT THE CENTROMERE
ENSG00000141510	TP53	tumor protein p53 (Li-Fraumeni syndrome)	572.10	526.25	1.09	REACTOME CELL CYCLE
ENSG00000164815	ORC5	Origin recognition complex subunit 5	103.00	81.40	1.27	REACTOME MITOTIC M M G1 PHASES
ENSG00000173692	PSMD1	proteasome (prosome, macropain) 26S subunit, non-ATPase, 1	377.95	486.40	0.78	REACTOME MITOTIC M M G1 PHASES
ENSG00000230669	PSMB8	proteasome (prosome, macropain) subunit, beta type, 8 (large multifunctional peptidase 7)	141.35	141.59	1.00	REACTOME MITOTIC M M G1 PHASES
ENSG00000008018	PSMB1	proteasome (prosome, macropain) subunit, beta type, 1	4020.43	3361.75	1.20	REACTOME MITOTIC M M G1 PHASES
ENSG00000115942	ORC2	Origin recognition complex subunit 2	323.47	331.25	0.98	REACTOME MITOTIC M M G1 PHASES
